# Supplementary material for: m6A Methylation Mediated Autophagy and Nucleotide-Binding Oligomerization Domain-like Receptors Signaling Pathway Provides New Insight into the Mitigation of Oxidative Damage by Mulberry Leaf Polysaccharides
Source: Int J Mol Sci. 2025 May 2;26(9):4345. doi: 10.3390/ijms26094345 (PMC12072515; doi:10.3390/ijms26094345)
Supplement: Supplementary file 1 [file ijms-26-04345-s001.zip]

Archive with 1 entries (1 files):
- m6A-Supplementary data.xlsx
