# Supplementary material for: m6A Methylation Mediated Autophagy and Nucleotide-Binding Oligomerization Domain-like Receptors Signaling Pathway Provides New Insight into the Mitigation of Oxidative Damage by Mulberry Leaf Polysaccharides
Source: Int J Mol Sci. 2025 May 2;26(9):4345. doi: 10.3390/ijms26094345 (PMC12072515; doi:10.3390/ijms26094345)
Supplement: Supplementary file 1 [file ijms-26-04345-s001.zip › m6A-Supplementary data.xlsx]

## Sheet: Table S1
Table S1: Raw data statistics of meRIP-Sequencing
Sample ID	Raw Reads	Raw Bases	Valid Reads	Valid Bases	Valid%	Q20%	Q30%	GC%
HF-1-IP	40190012	6.03G	39672856	5.79G	96.11	97.78	93.75	49.88
HF-2-IP	40341642	6.05G	39860024	5.79G	95.76	97.74	94.06	46.44
HF-3-IP	39294738	5.89G	38841512	5.67G	96.23	97.99	94.06	46.96
HF-MLP-1-IP	40722636	6.11G	40392366	5.90G	96.67	98.22	94.59	45.34
HF-MLP-2-IP	39364814	5.90G	39053616	5.72G	96.81	98.15	94.41	45.08
HF-MLP-3-IP	41660876	6.25G	41232312	6.00G	95.94	98.12	94.4	44.43
HF-1-input	41595244	6.24G	41338528	6.02G	96.46	97.99	94.27	54.26
HF-2-input	42101158	6.32G	41799332	6.04G	95.61	97.79	94.36	50.26
HF-3-input	36520610	5.48G	36278534	5.25G	95.88	97.88	94.15	50.11
HF-MLP-1-input	40680168	6.10G	40485596	5.87G	96.22	98.22	94.83	45.31
HF-MLP-2-input	42029990	6.30G	41808292	6.08G	96.39	98.23	94.8	45.36
HF-MLP-3-input	40006112	6.00G	39708998	5.75G	95.77	98.02	94.67	44.84

## Sheet: Table S2
Table S2: Clean data statistics mapped to rice reference genome of meRIP-Sequencing
Sample	Valid reads	Mapped reads	Unique Mapped reads	Multi Mapped reads	PE Mapped reads	Reads map to sense strand	Reads map to antisense strand	Non-splice reads	Splice reads
HF_1_IP	39610102	32468229(81.97%)	25517839(64.42%)	6950390(17.55%)	29969168(75.66%)	15985214(40.36%)	15041949(37.98%)	22954043(57.95%)	8073120(20.38%)
HF_2_IP	39802378	35943694(90.31%)	29034196(72.95%)	6909498(17.36%)	34688558(87.15%)	17473354(43.90%)	17226050(43.28%)	24169451(60.72%)	10529953(26.46%)
HF_3_IP	38771036	34335657(88.56%)	27128684(69.97%)	7206973(18.59%)	32782734(84.55%)	16689051(43.05%)	16261631(41.94%)	23699167(61.13%)	9251515(23.86%)
HF_MLP_1_IP	40361534	38513290(95.42%)	30551000(75.69%)	7962290(19.73%)	37756898(93.55%)	18628332(46.15%)	18633207(46.17%)	23949545(59.34%)	13311994(32.98%)
HF_MLP_2_IP	39003752	36860132(94.50%)	29091234(74.59%)	7768898(19.92%)	36040688(92.40%)	17882385(45.85%)	17878431(45.84%)	23749266(60.89%)	12011550(30.80%)
HF_MLP_3_IP	41111684	37776891(91.89%)	30187672(73.43%)	7589219(18.46%)	37046044(90.11%)	18430020(44.83%)	18386565(44.72%)	27627664(67.20%)	9188921(22.35%)
HF_1_input	41308054	31151216(75.41%)	22856295(55.33%)	8294921(20.08%)	28204642(68.28%)	14484780(35.07%)	13547506(32.80%)	22711494(54.98%)	5320792(12.88%)
HF_2_input	41744710	34981254(83.80%)	27631294(66.19%)	7349960(17.61%)	33127388(79.36%)	16532602(39.60%)	16035406(38.41%)	23738648(56.87%)	8829360(21.15%)
HF_3_input	36219480	30042596(82.95%)	23390794(64.58%)	6651802(18.37%)	28328550(78.21%)	14240899(39.32%)	13743566(37.95%)	21162799(58.43%)	6821666(18.83%)
HF_MLP_1_input	40455136	38588519(95.39%)	32186135(79.56%)	6402384(15.83%)	37963292(93.84%)	18706814(46.24%)	18707084(46.24%)	21706645(53.66%)	15707253(38.83%)
HF_MLP_2_input	41753536	39350251(94.24%)	31924627(76.46%)	7425624(17.78%)	38614458(92.48%)	19061544(45.65%)	19040322(45.60%)	23021195(55.14%)	15080671(36.12%)
HF_MLP_3_input	39586750	36355380(91.84%)	30138549(76.13%)	6216831(15.70%)	35664628(90.09%)	17749366(44.84%)	17702445(44.72%)	26645042(67.31%)	8806769(22.25%)

## Sheet: Table S3
Table S3: Mapped region statistic of meRIP-sequencing and RNA-sequencing (in average)
Mapped region	IP		Input
	HF	HF-MLP	HF	HF-MLP
exon	0.8791	0.9622	0.6639	0.9508
intron	0.0547	0.0193	0.1414	0.0258
intergenic	0.0662	0.0185	0.1947	0.0235

## Sheet: Figure S1
Figure S1. Regional distribution of reference genome alignment of m6A (IP) and expression (input) among three biological replicates in HF and HF-MLP groups. Red represents regional distribution exon, green represents regional distribution of intron and blue represent regional distribution of intergenic sequence.

## Sheet: Table S4
Table S4: GO enrichment analysis of differential m6A peaks
GO_ID	GO_Term	GO_function	GO_class	Genes	S gene number	TS gene number	B gene number	TB gene number	pvalue
GO:0016591	DNA-directed RNA polymerase II, holoenzyme	cellular_component	7	polr2m;rpap2	2	118	6	29628	0.00023347
GO:0003676	nucleic acid binding	molecular_function	5	dbf4;ddx1;ddx24;dhx16;flad1;gpank1;ighmbp2;LOC125244932;LOC125245721;LOC125245852;LOC125248616;LOC125248644;LOC125263109;LOC125269722;nol8;phf20b;si:dkey-30k6.5	17	118	1793	29628	0.000748707
GO:0046872	metal ion binding	molecular_function	6	flad1;ighmbp2;lmo4a;LOC125244932;LOC125245721;LOC125245852;LOC125246050;LOC125248616;LOC125248644;LOC125252147;LOC125252159;LOC125254259;LOC125263109;LOC125269547;LOC125269722;LOC125275872;LOC125276261;mical3a;nrp2a;phf20b;pts;si:dkey-30k6.5;trim59;zfyve16;zgc:77486;znhit6;zranb1b	27	118	3766	29628	0.00157992
GO:0046513	ceramide biosynthetic process	biological_process	10	cers3a;sgms1b	2	118	17	29628	0.00205696
GO:0004004	ATP-dependent RNA helicase activity	molecular_function	11	ddx1;ddx24;dhx16	3	118	67	29628	0.00245042
GO:0043383	negative T cell selection	biological_process	5	themis	1	118	1	29628	0.00398272
GO:0086014	atrial cardiac muscle cell action potential	biological_process	9	ank2b	1	118	1	29628	0.00398272
GO:0003919	FMN adenylyltransferase activity	molecular_function	8	flad1	1	118	1	29628	0.00398272
GO:0086070	SA node cell to atrial cardiac muscle cell communication	biological_process	6	ank2b	1	118	1	29628	0.00398272
GO:0033345	asparagine catabolic process via L-aspartate	biological_process	13	asrgl1	1	118	1	29628	0.00398272
GO:0006747	FAD biosynthetic process	biological_process	9	flad1	1	118	1	29628	0.00398272
GO:0008798	beta-aspartyl-peptidase activity	molecular_function	9	asrgl1	1	118	1	29628	0.00398272
GO:0003874	6-pyruvoyltetrahydropterin synthase activity	molecular_function	7	pts	1	118	1	29628	0.00398272
GO:0004802	transketolase activity	molecular_function	6	tktb	1	118	1	29628	0.00398272
GO:0003283	atrial septum development	biological_process	6	ank2b	1	118	1	29628	0.00398272
GO:0051685	maintenance of ER location	biological_process	7	polr2m	1	118	1	29628	0.00398272
GO:0043368	positive T cell selection	biological_process	5	themis	1	118	1	29628	0.00398272
GO:0042552	myelination	biological_process	6	lgi1a;plp1a	2	118	31	29628	0.00678191
GO:0098749	cerebellar neuron development	biological_process	8	atg4da	1	118	2	29628	0.00794971
GO:0070972	protein localization to endoplasmic reticulum	biological_process	8	ank2b	1	118	2	29628	0.00794971
GO:0048901	anterior lateral line neuromast development	biological_process	8	s1pr2	1	118	2	29628	0.00794971
GO:0003870	5-aminolevulinate synthase activity	molecular_function	9	alas1	1	118	2	29628	0.00794971
GO:0035676	anterior lateral line neuromast hair cell development	biological_process	8	s1pr2	1	118	2	29628	0.00794971
GO:0086005	ventricular cardiac muscle cell action potential	biological_process	9	ank2b	1	118	2	29628	0.00794971
GO:0044210	'de novo' CTP biosynthetic process	biological_process	13	ctps1b	1	118	2	29628	0.00794971
GO:0031936	negative regulation of chromatin silencing	biological_process	10	LOC125244060	1	118	2	29628	0.00794971
GO:0003883	CTP synthase activity	molecular_function	6	ctps1b	1	118	2	29628	0.00794971
GO:0043068	positive regulation of programmed cell death	biological_process	8	bnip3	1	118	2	29628	0.00794971
GO:0098907	regulation of SA node cell action potential	biological_process	7	ank2b	1	118	2	29628	0.00794971
GO:0003315	heart rudiment formation	biological_process	5	s1pr2	1	118	2	29628	0.00794971
GO:0010501	RNA secondary structure unwinding	biological_process	9	ddx1;ddx24	2	118	41	29628	0.0116541
GO:0098910	regulation of atrial cardiac muscle cell action potential	biological_process	7	ank2b	1	118	3	29628	0.011901
GO:1990168	protein K33-linked deubiquitination	biological_process	10	zranb1b	1	118	3	29628	0.011901
GO:0071595	Nem1-Spo7 phosphatase complex	cellular_component	5	ctdnep1a	1	118	3	29628	0.011901
GO:0009235	cobalamin metabolic process	biological_process	7	mmadhca	1	118	3	29628	0.011901
GO:0051880	G-quadruplex DNA binding	molecular_function	7	LOC125252159	1	118	3	29628	0.011901
GO:0000722	telomere maintenance via recombination	biological_process	9	LOC125252159	1	118	3	29628	0.011901
GO:0035523	protein K29-linked deubiquitination	biological_process	10	zranb1b	1	118	3	29628	0.011901
GO:0009301	snRNA transcription	biological_process	10	rpap2	1	118	3	29628	0.011901
GO:0010881	regulation of cardiac muscle contraction by regulation of the release of sequestered calcium ion	biological_process	9	ank2b	1	118	3	29628	0.011901
GO:0007569	cell aging	biological_process	5	mnta	1	118	3	29628	0.011901
GO:0006778	porphyrin-containing compound metabolic process	biological_process	7	alas1	1	118	3	29628	0.011901
GO:0008420	CTD phosphatase activity	molecular_function	10	rpap2	1	118	3	29628	0.011901
GO:0031965	nuclear membrane	cellular_component	5	ctdnep1a;LOC125271751	2	118	45	29628	0.0139256
GO:0021571	rhombomere 5 development	biological_process	6	mafba	1	118	4	29628	0.0158368
GO:0001573	ganglioside metabolic process	biological_process	10	LOC125252118	1	118	4	29628	0.0158368
GO:2001234	negative regulation of apoptotic signaling pathway	biological_process	9	mnta	1	118	4	29628	0.0158368
GO:0003318	cell migration to the midline involved in heart development	biological_process	8	s1pr2	1	118	4	29628	0.0158368
GO:0043996	histone acetyltransferase activity (H4-K8 specific	molecular_function	13	phf20b	1	118	4	29628	0.0158368
GO:0004649	poly(ADP-ribose) glycohydrolase activity	molecular_function	7	pargl	1	118	4	29628	0.0158368
GO:0010867	positive regulation of triglyceride biosynthetic process	biological_process	9	ctdnep1a	1	118	4	29628	0.0158368
GO:0006782	protoporphyrinogen IX biosynthetic process	biological_process	9	alas1	1	118	4	29628	0.0158368
GO:0086091	regulation of heart rate by cardiac conduction	biological_process	10	ank2b	1	118	4	29628	0.0158368
GO:0043995	histone acetyltransferase activity (H4-K5 specific	molecular_function	13	phf20b	1	118	4	29628	0.0158368
GO:0046972	histone acetyltransferase activity (H4-K16 specific)	molecular_function	13	phf20b	1	118	4	29628	0.0158368
GO:0034340	response to type I interferon	biological_process	7	LOC125267193	1	118	4	29628	0.0158368
GO:0021572	rhombomere 6 development	biological_process	6	mafba	1	118	4	29628	0.0158368
GO:0006686	sphingomyelin biosynthetic process	biological_process	9	sgms1b	1	118	4	29628	0.0158368
GO:0000213	tRNA-intron endonuclease activity	molecular_function	9	tsen15	1	118	4	29628	0.0158368
GO:0000790	nuclear chromatin	cellular_component	7	LOC125252159;LOC125275446	2	118	51	29628	0.0176593
GO:0003691	double-stranded telomeric DNA binding	molecular_function	8	LOC125252159	1	118	5	29628	0.0197569
GO:0043047	single-stranded telomeric DNA binding	molecular_function	9	LOC125252159	1	118	5	29628	0.0197569
GO:0006221	pyrimidine nucleotide biosynthetic process	biological_process	10	ctps1b	1	118	5	29628	0.0197569
GO:0000014	single-stranded DNA endodeoxyribonuclease activity	molecular_function	9	LOC125252159	1	118	5	29628	0.0197569
GO:0051697	protein delipidation	biological_process	9	atg4da	1	118	5	29628	0.0197569
GO:0070940	dephosphorylation of RNA polymerase II C-terminal domain	biological_process	10	rpap2	1	118	5	29628	0.0197569
GO:0060307	regulation of ventricular cardiac muscle cell membrane repolarization	biological_process	11	ank2b	1	118	5	29628	0.0197569
GO:0015908	fatty acid transport	biological_process	8	slc27a4	1	118	5	29628	0.0197569
GO:0043981	histone H4-K5 acetylation	biological_process	12	phf20b	1	118	5	29628	0.0197569
GO:0070192	chromosome organization involved in meiotic cell cycle	biological_process	7	LOC125252159	1	118	5	29628	0.0197569
GO:0043982	histone H4-K8 acetylation	biological_process	12	phf20b	1	118	5	29628	0.0197569
GO:0047493	ceramide cholinephosphotransferase activity	molecular_function	7	sgms1b	1	118	5	29628	0.0197569
GO:0033188	sphingomyelin synthase activity	molecular_function	7	sgms1b	1	118	5	29628	0.0197569
GO:0008344	adult locomotory behavior	biological_process	5	btbd9	1	118	5	29628	0.0197569
GO:0009952	anterior/posterior pattern specification	biological_process	6	disp1;mafba	2	118	55	29628	0.0203573
GO:0016709	oxidoreductase activity, acting on paired donors, with incorporation or reduction of molecular oxygen, NAD(P)H as one donor, and incorporation of one atom of oxygen	molecular_function	6	mical3a	1	118	6	29628	0.0236616
GO:0033014	tetrapyrrole biosynthetic process	biological_process	7	alas1	1	118	6	29628	0.0236616
GO:0004499	N,N-dimethylaniline monooxygenase activity	molecular_function	7	LOC125279080	1	118	6	29628	0.0236616
GO:0048512	circadian behavior	biological_process	5	btbd9	1	118	6	29628	0.0236616
GO:0035987	endodermal cell differentiation	biological_process	6	dhx16	1	118	6	29628	0.0236616
GO:0000794	condensed nuclear chromosome	cellular_component	8	LOC125252159	1	118	6	29628	0.0236616
GO:0031116	positive regulation of microtubule polymerization	biological_process	10	clip1b	1	118	6	29628	0.0236616
GO:0016233	telomere capping	biological_process	9	LOC125252159	1	118	6	29628	0.0236616
GO:0071947	protein deubiquitination involved in ubiquitin-dependent protein catabolic process	biological_process	10	zranb1b	1	118	6	29628	0.0236616
GO:0006610	ribosomal protein import into nucleus	biological_process	12	LOC125271751	1	118	6	29628	0.0236616
GO:0030870	Mre11 complex	cellular_component	4	LOC125252159	1	118	6	29628	0.0236616
GO:0003376	sphingosine-1-phosphate signaling pathway	biological_process	6	s1pr2	1	118	6	29628	0.0236616
GO:0042694	muscle cell fate specification	biological_process	6	disp1	1	118	6	29628	0.0236616
GO:0031957	very long-chain fatty acid-CoA ligase activity	molecular_function	8	slc27a4	1	118	6	29628	0.0236616
GO:0005744	mitochondrial inner membrane presequence translocase complex	cellular_component	6	coro7	1	118	7	29628	0.0275509
GO:0038084	vascular endothelial growth factor signaling pathway	biological_process	8	nrp2a	1	118	7	29628	0.0275509
GO:0003319	cardioblast migration to the midline involved in heart rudiment formation	biological_process	9	s1pr2	1	118	7	29628	0.0275509
GO:0097345	mitochondrial outer membrane permeabilization	biological_process	10	bnip3	1	118	7	29628	0.0275509
GO:0097178	ruffle assembly	biological_process	8	mtss1la	1	118	7	29628	0.0275509
GO:0005021	vascular endothelial growth factor-activated receptor activity	molecular_function	10	nrp2a	1	118	8	29628	0.0314248
GO:0035677	posterior lateral line neuromast hair cell development	biological_process	8	s1pr2	1	118	8	29628	0.0314248
GO:0004467	long-chain fatty acid-CoA ligase activity	molecular_function	8	slc27a4	1	118	8	29628	0.0314248
GO:0007004	telomere maintenance via telomerase	biological_process	10	LOC125252159	1	118	8	29628	0.0314248
GO:0061035	regulation of cartilage development	biological_process	7	s1pr2	1	118	8	29628	0.0314248
GO:0060973	cell migration involved in heart development	biological_process	7	s1pr2	1	118	8	29628	0.0314248
GO:0038036	sphingosine-1-phosphate receptor activity	molecular_function	8	s1pr2	1	118	8	29628	0.0314248
GO:0051693	actin filament capping	biological_process	10	vil1	1	118	8	29628	0.0314248
GO:0051014	actin filament severing	biological_process	5	vil1	1	118	8	29628	0.0314248
GO:0007010	cytoskeleton organization	biological_process	6	vil1;zranb1b	2	118	73	29628	0.0344013
GO:0031076	embryonic camera-type eye development	biological_process	9	lmo4a	1	118	9	29628	0.0352834
GO:0015386	potassium:proton antiporter activity	molecular_function	12	slc9a8	1	118	9	29628	0.0352834
GO:0060872	semicircular canal development	biological_process	6	s1pr2	1	118	9	29628	0.0352834
GO:0050291	sphingosine N-acyltransferase activity	molecular_function	8	cers3a	1	118	9	29628	0.0352834
GO:0098719	sodium ion import across plasma membrane	biological_process	11	slc9a8	1	118	9	29628	0.0352834
GO:0030042	actin filament depolymerization	biological_process	8	mical3a	1	118	9	29628	0.0352834
GO:0006729	tetrahydrobiopterin biosynthetic process	biological_process	8	pts	1	118	9	29628	0.0352834
GO:0006501	C-terminal protein lipidation	biological_process	10	atg4da	1	118	9	29628	0.0352834
GO:0006388	tRNA splicing, via endonucleolytic cleavage and ligation	biological_process	12	tsen15	1	118	9	29628	0.0352834
GO:0015026	coreceptor activity	molecular_function	5	rgmd	1	118	10	29628	0.0391268
GO:0021702	cerebellar Purkinje cell differentiation	biological_process	7	atg4da	1	118	10	29628	0.0391268
GO:0004017	adenylate kinase activity	molecular_function	8	LOC125252159	1	118	10	29628	0.0391268
GO:0004067	asparaginase activity	molecular_function	7	asrgl1	1	118	10	29628	0.0391268
GO:0005740	mitochondrial envelope	cellular_component	6	bnip3	1	118	10	29628	0.0391268
GO:0006241	CTP biosynthetic process	biological_process	12	ctps1b	1	118	10	29628	0.0391268
GO:0007420	brain development	biological_process	6	btbd9;lgi1a;zranb1b	3	118	192	29628	0.0415978
GO:0015385	sodium:proton antiporter activity	molecular_function	12	slc9a8	1	118	11	29628	0.0429549
GO:0006612	protein targeting to membrane	biological_process	12	atg4da	1	118	11	29628	0.0429549
GO:0030667	secretory granule membrane	cellular_component	7	rab8a	1	118	11	29628	0.0429549
GO:0021551	central nervous system morphogenesis	biological_process	5	zranb1b	1	118	11	29628	0.0429549
GO:0001227	transcriptional repressor activity, RNA polymerase II transcription regulatory region sequence-specific DNA binding	molecular_function	6	mnta	1	118	11	29628	0.0429549
GO:0034399	nuclear periphery	cellular_component	6	LOC125271751	1	118	11	29628	0.0429549
GO:0021654	rhombomere boundary formation	biological_process	6	mafba	1	118	11	29628	0.0429549
GO:0006885	regulation of pH	biological_process	10	slc9a8	1	118	12	29628	0.046768
GO:0009313	oligosaccharide catabolic process	biological_process	7	LOC125252118	1	118	12	29628	0.046768
GO:0043034	costamere	cellular_component	5	ank2b	1	118	12	29628	0.046768
GO:0004386	helicase activity	molecular_function	9	ddx24;dhx16	2	118	88	29628	0.0482288
GO:0015299	solute:proton antiporter activity	molecular_function	10	slc9a8	1	118	13	29628	0.050566
GO:0006541	glutamine metabolic process	biological_process	11	ctps1b	1	118	13	29628	0.050566
GO:0050804	modulation of chemical synaptic transmission	biological_process	8	btbd9	1	118	13	29628	0.050566
GO:0035861	site of double-strand break	cellular_component	7	LOC125252159	1	118	13	29628	0.050566
GO:0021984	adenohypophysis development	biological_process	5	disp1	1	118	13	29628	0.050566
GO:0045723	positive regulation of fatty acid biosynthetic process	biological_process	9	LOC125244108	1	118	13	29628	0.050566
GO:0070530	K63-linked polyubiquitin modification-dependent protein binding	molecular_function	7	zranb1b	1	118	13	29628	0.050566
GO:0008078	mesodermal cell migration	biological_process	8	s1pr2	1	118	13	29628	0.050566
GO:0030300	regulation of intestinal cholesterol absorption	biological_process	10	LOC125244108	1	118	13	29628	0.050566
GO:0007009	plasma membrane organization	biological_process	6	mtss1la	1	118	13	29628	0.050566
GO:0030947	regulation of vascular endothelial growth factor receptor signaling pathway	biological_process	8	nrp2a	1	118	13	29628	0.050566
GO:0004308	exo-alpha-sialidase activity	molecular_function	8	LOC125252118	1	118	13	29628	0.050566
GO:0045010	actin nucleation	biological_process	7	vil1	1	118	14	29628	0.054349
GO:0006689	ganglioside catabolic process	biological_process	11	LOC125252118	1	118	14	29628	0.054349
GO:0039021	pronephric glomerulus development	biological_process	6	mafba	1	118	14	29628	0.054349
GO:0006897	endocytosis	biological_process	7	itsn2a;snx6	2	118	96	29628	0.0562952
GO:0051006	positive regulation of lipoprotein lipase activity	biological_process	9	LOC125244108	1	118	15	29628	0.058117
GO:0044804	autophagy of nucleus	biological_process	7	atg4da	1	118	15	29628	0.058117
GO:0031210	phosphatidylcholine binding	molecular_function	6	LOC125244108	1	118	15	29628	0.058117
GO:0060228	phosphatidylcholine-sterol O-acyltransferase activator activity	molecular_function	6	LOC125244108	1	118	15	29628	0.058117
GO:0010873	positive regulation of cholesterol esterification	biological_process	10	LOC125244108	1	118	15	29628	0.058117
GO:0060287	epithelial cilium movement involved in determination of left/right asymmetry	biological_process	8	cep70	1	118	15	29628	0.058117
GO:0042393	histone binding	molecular_function	5	LOC125244060;LOC125248616	2	118	99	29628	0.0594338
GO:0003824	catalytic activity	molecular_function	3	alas1;flad1;lgi1a;slc27a4;tktb	5	118	526	29628	0.0595618
GO:0034372	very-low-density lipoprotein particle remodeling	biological_process	10	LOC125244108	1	118	16	29628	0.0618702
GO:0033700	phospholipid efflux	biological_process	9	LOC125244108	1	118	16	29628	0.0618702
GO:0046470	phosphatidylcholine metabolic process	biological_process	9	LOC125244108	1	118	16	29628	0.0618702
GO:0006607	NLS-bearing protein import into nucleus	biological_process	12	LOC125271751	1	118	16	29628	0.0618702
GO:0005885	Arp2/3 protein complex	cellular_component	4	arpc5lb	1	118	16	29628	0.0618702
GO:0034380	high-density lipoprotein particle assembly	biological_process	9	LOC125244108	1	118	16	29628	0.0618702
GO:0070328	triglyceride homeostasis	biological_process	9	LOC125244108	1	118	17	29628	0.0656085
GO:0070536	protein K63-linked deubiquitination	biological_process	10	zranb1b	1	118	17	29628	0.0656085
GO:0009306	protein secretion	biological_process	10	rab8a	1	118	17	29628	0.0656085
GO:0010898	positive regulation of triglyceride catabolic process	biological_process	9	LOC125244108	1	118	17	29628	0.0656085
GO:0007131	reciprocal meiotic recombination	biological_process	10	LOC125252159	1	118	17	29628	0.0656085
GO:0005875	microtubule associated complex	cellular_component	4	LOC125258154	1	118	17	29628	0.0656085
GO:0043395	heparan sulfate proteoglycan binding	molecular_function	6	gpc5a	1	118	17	29628	0.0656085
GO:0016050	vesicle organization	biological_process	6	snx6	1	118	17	29628	0.0656085
GO:0050852	T cell receptor signaling pathway	biological_process	8	themis	1	118	17	29628	0.0656085
GO:0030150	protein import into mitochondrial matrix	biological_process	12	coro7	1	118	17	29628	0.0656085
GO:0043691	reverse cholesterol transport	biological_process	10	LOC125244108	1	118	17	29628	0.0656085
GO:0031102	neuron projection regeneration	biological_process	6	LOC125244108	1	118	17	29628	0.0656085
GO:0006783	heme biosynthetic process	biological_process	9	alas1	1	118	17	29628	0.0656085
GO:0006998	nuclear envelope organization	biological_process	6	ctdnep1a	1	118	17	29628	0.0656085
GO:0034364	high-density lipoprotein particle	cellular_component	5	LOC125244108	1	118	17	29628	0.0656085
GO:0022604	regulation of cell morphogenesis	biological_process	7	zranb1b	1	118	17	29628	0.0656085
GO:0005085	guanyl-nucleotide exchange factor activity	molecular_function	7	dock4b;itsn2a	2	118	106	29628	0.0669838
GO:0042627	chylomicron	cellular_component	5	LOC125244108	1	118	18	29628	0.0693321
GO:0030177	positive regulation of Wnt signaling pathway	biological_process	9	zranb1b	1	118	18	29628	0.0693321
GO:0034314	Arp2/3 complex-mediated actin nucleation	biological_process	8	arpc5lb	1	118	18	29628	0.0693321
GO:0016477	cell migration	biological_process	6	arpc5lb;zranb1b	2	118	111	29628	0.0725609
GO:0071949	FAD binding	molecular_function	7	mical3a	1	118	19	29628	0.0730409
GO:0006325	chromatin organization	biological_process	5	LOC125244060	1	118	19	29628	0.0730409
GO:0005546	phosphatidylinositol-4,5-bisphosphate binding	molecular_function	9	vil1	1	118	19	29628	0.0730409
GO:0008015	blood circulation	biological_process	6	disp1	1	118	19	29628	0.0730409
GO:0030833	regulation of actin filament polymerization	biological_process	8	arpc5lb	1	118	19	29628	0.0730409
GO:0017053	transcriptional repressor complex	cellular_component	4	LOC125251472	1	118	19	29628	0.0730409
GO:0005089	Rho guanyl-nucleotide exchange factor activity	molecular_function	9	arhgef37;itsn2a	2	118	113	29628	0.0748327
GO:0006904	vesicle docking involved in exocytosis	biological_process	7	rab8a	1	118	20	29628	0.0767351
GO:0019433	triglyceride catabolic process	biological_process	10	LOC125244108	1	118	20	29628	0.0767351
GO:0030162	regulation of proteolysis	biological_process	8	btbd9	1	118	20	29628	0.0767351
GO:0000123	histone acetyltransferase complex	cellular_component	6	phf20b	1	118	20	29628	0.0767351
GO:0006342	chromatin silencing	biological_process	5	LOC125275446	1	118	20	29628	0.0767351
GO:0008270	zinc ion binding	molecular_function	8	dbf4;ighmbp2;LOC125246050;LOC125252147;LOC125254259;LOC125275872;LOC125276261;trim59;zgc:77486	9	118	1309	29628	0.0778717
GO:0005737	cytoplasm	cellular_component	5	arhgef37;arpc5lb;asrgl1;atg4da;btbd9;ccdc88b;ddx1;ddx24;dhx16;flad1;LOC125252118;LOC125258154;LOC125271751;LOC125277466;mical3a;rpap2;themis;ubtd2;zranb1b	19	118	3389	29628	0.078216
GO:0035023	regulation of Rho protein signal transduction	biological_process	11	arhgef37;itsn2a	2	118	116	29628	0.0782825
GO:0017157	regulation of exocytosis	biological_process	7	rab8a	1	118	21	29628	0.0804147
GO:0008139	nuclear localization sequence binding	molecular_function	7	LOC125271751	1	118	21	29628	0.0804147
GO:0035845	photoreceptor cell outer segment organization	biological_process	5	rab8a	1	118	21	29628	0.0804147
GO:0008093	cytoskeletal adaptor activity	molecular_function	6	ank2b	1	118	21	29628	0.0804147
GO:0006695	cholesterol biosynthetic process	biological_process	9	LOC125244108	1	118	21	29628	0.0804147
GO:0005856	cytoskeleton	cellular_component	6	arpc5lb;frmd4ba;LOC125258154;mical3a	4	118	409	29628	0.0811122
GO:0015031	protein transport	biological_process	9	atg4da;coro7;snx6	3	118	256	29628	0.0827674
GO:0015631	tubulin binding	molecular_function	6	LOC125258154	1	118	22	29628	0.0840797
GO:0090305	nucleic acid phosphodiester bond hydrolysis	biological_process	8	LOC125252159	1	118	22	29628	0.0840797
GO:0030705	cytoskeleton-dependent intracellular transport	biological_process	7	ccdc88b	1	118	22	29628	0.0840797
GO:0045956	positive regulation of calcium ion-dependent exocytosis	biological_process	10	LOC125272427	1	118	22	29628	0.0840797
GO:0004497	monooxygenase activity	molecular_function	5	LOC125279080;mical3a	2	118	122	29628	0.0853282
GO:0005730	nucleolus	cellular_component	6	ddx1;ddx24;rpap2	3	118	260	29628	0.085766
GO:0072659	protein localization to plasma membrane	biological_process	8	rab8a	1	118	23	29628	0.0877303
GO:0033186	CAF-1 complex	cellular_component	4	LOC125248616	1	118	23	29628	0.0877303
GO:0000723	telomere maintenance	biological_process	8	LOC125252159	1	118	23	29628	0.0877303
GO:0008408	3'-5' exonuclease activity	molecular_function	8	LOC125252159	1	118	23	29628	0.0877303
GO:0042632	cholesterol homeostasis	biological_process	9	LOC125244108	1	118	23	29628	0.0877303
GO:0004721	phosphoprotein phosphatase activity	molecular_function	8	ctdnep1a;ptprc	2	118	126	29628	0.0901282
GO:0007492	endoderm development	biological_process	6	s1pr2	1	118	24	29628	0.0913664
GO:0031122	cytoplasmic microtubule organization	biological_process	8	ccdc88b	1	118	24	29628	0.0913664
GO:0033344	cholesterol efflux	biological_process	10	LOC125244108	1	118	24	29628	0.0913664
GO:0030336	negative regulation of cell migration	biological_process	8	s1pr2	1	118	25	29628	0.0949882
GO:0004190	aspartic-type endopeptidase activity	molecular_function	8	ank2b	1	118	25	29628	0.0949882
GO:0009887	animal organ morphogenesis	biological_process	5	disp1	1	118	25	29628	0.0949882
GO:0030507	spectrin binding	molecular_function	6	ank2b	1	118	26	29628	0.0985956
GO:0017154	semaphorin receptor activity	molecular_function	6	nrp2a	1	118	26	29628	0.0985956
GO:0004003	ATP-dependent DNA helicase activity	molecular_function	11	LOC125252159	1	118	27	29628	0.102189
GO:0019228	neuronal action potential	biological_process	7	LOC125272427	1	118	27	29628	0.102189
GO:0050661	NADP binding	molecular_function	6	LOC125279080	1	118	27	29628	0.102189
GO:0015485	cholesterol binding	molecular_function	7	LOC125244108	1	118	27	29628	0.102189
GO:0009880	embryonic pattern specification	biological_process	5	mafba	1	118	27	29628	0.102189
GO:0003143	embryonic heart tube morphogenesis	biological_process	6	s1pr2	1	118	29	29628	0.109333
GO:0001503	ossification	biological_process	4	tmem119b	1	118	29	29628	0.109333
GO:0000422	autophagy of mitochondrion	biological_process	7	atg4da	1	118	30	29628	0.112883
GO:0032402	melanosome transport	biological_process	9	rab8a	1	118	30	29628	0.112883
GO:0017127	cholesterol transporter activity	molecular_function	6	LOC125244108	1	118	30	29628	0.112883
GO:0005248	voltage-gated sodium channel activity	molecular_function	9	LOC125272427	1	118	30	29628	0.112883
GO:0048840	otolith development	biological_process	5	s1pr2	1	118	31	29628	0.11642
GO:0008234	cysteine-type peptidase activity	molecular_function	7	atg4da;zranb1b	2	118	150	29628	0.120443
GO:0016791	phosphatase activity	molecular_function	7	ctdnep1a;ptprc	2	118	154	29628	0.125716
GO:0005768	endosome	cellular_component	7	rab8a;snx6	2	118	155	29628	0.127043
GO:0008152	metabolic process	biological_process	3	alas1;flad1;slc27a4;tktb	4	118	486	29628	0.129525
GO:0015297	antiporter activity	molecular_function	7	slc9a8	1	118	35	29628	0.130428
GO:0007224	smoothened signaling pathway	biological_process	6	disp1	1	118	35	29628	0.130428
GO:0032508	DNA duplex unwinding	biological_process	9	LOC125252159	1	118	35	29628	0.130428
GO:0031225	anchored component of membrane	cellular_component	5	gpc5a	1	118	35	29628	0.130428
GO:0005524	ATP binding	molecular_function	5	aatka;ctps1b;ddx1;ddx24;dhx16;ercc6;flad1;ighmbp2;LOC125244060;LOC125250134;LOC125274460;wnk1a	12	118	2098	29628	0.130848
GO:0000045	autophagosome assembly	biological_process	7	atg4da	1	118	36	29628	0.133895
GO:0042157	lipoprotein metabolic process	biological_process	7	LOC125244108	1	118	37	29628	0.137349
GO:0000724	double-strand break repair via homologous recombination	biological_process	10	LOC125252159	1	118	37	29628	0.137349
GO:0004896	cytokine receptor activity	molecular_function	6	crfb15	1	118	38	29628	0.140789
GO:0002250	adaptive immune response	biological_process	5	themis	1	118	39	29628	0.144215
GO:0001946	lymphangiogenesis	biological_process	5	mafba	1	118	39	29628	0.144215
GO:0043130	ubiquitin binding	molecular_function	6	ubtd2	1	118	40	29628	0.147628
GO:0044325	ion channel binding	molecular_function	5	ank2b	1	118	41	29628	0.151027
GO:0007264	small GTPase mediated signal transduction	biological_process	6	arhgef37;dock4b	2	118	174	29628	0.15284
GO:0048839	inner ear development	biological_process	5	disp1	1	118	42	29628	0.154413
GO:0030900	forebrain development	biological_process	5	lmo4a	1	118	42	29628	0.154413
GO:0031290	retinal ganglion cell axon guidance	biological_process	7	disp1	1	118	43	29628	0.157786
GO:0016887	ATPase activity	molecular_function	9	LOC125244060;LOC125252159	2	118	178	29628	0.158397
GO:0001525	angiogenesis	biological_process	5	nrp2a;wnk1a	2	118	179	29628	0.159792
GO:0035050	embryonic heart tube development	biological_process	6	s1pr2	1	118	44	29628	0.161145
GO:0051959	dynein light intermediate chain binding	molecular_function	5	ccdc88b	1	118	44	29628	0.161145
GO:0019005	SCF ubiquitin ligase complex	cellular_component	7	btbd9	1	118	44	29628	0.161145
GO:0051453	regulation of intracellular pH	biological_process	12	slc9a8	1	118	44	29628	0.161145
GO:0086010	membrane depolarization during action potential	biological_process	7	LOC125272427	1	118	44	29628	0.161145
GO:0004843	thiol-dependent ubiquitin-specific protease activity	molecular_function	10	zranb1b	1	118	44	29628	0.161145
GO:0031338	regulation of vesicle fusion	biological_process	8	tbc1d22a	1	118	45	29628	0.164491
GO:0016323	basolateral plasma membrane	cellular_component	5	ank2b	1	118	45	29628	0.164491
GO:0051015	actin filament binding	molecular_function	7	arpc5lb;vil1	2	118	184	29628	0.166802
GO:0003779	actin binding	molecular_function	6	mical3a;mtss1la;vil1	3	118	354	29628	0.167736
GO:0019898	extrinsic component of membrane	cellular_component	4	snx6	1	118	46	29628	0.167823
GO:0060026	convergent extension	biological_process	7	s1pr2	1	118	47	29628	0.171143
GO:0030173	integral component of Golgi membrane	cellular_component	7	sgms1b	1	118	48	29628	0.174449
GO:0003682	chromatin binding	molecular_function	4	LOC125244060;mnta	2	118	191	29628	0.176703
GO:0005622	intracellular	cellular_component	4	LOC125246050;LOC125252147;LOC125254259;LOC125275872;LOC125276261;tbc1d22a;trim59	7	118	1162	29628	0.181592
GO:0004722	protein serine/threonine phosphatase activity	molecular_function	9	ctdnep1a	1	118	51	29628	0.18429
GO:0005891	voltage-gated calcium channel complex	cellular_component	9	LOC125272427	1	118	52	29628	0.187544
GO:0008021	synaptic vesicle	cellular_component	4	rab8a	1	118	53	29628	0.190786
GO:0001570	vasculogenesis	biological_process	6	nrp2a	1	118	53	29628	0.190786
GO:0030170	pyridoxal phosphate binding	molecular_function	6	alas1	1	118	53	29628	0.190786
GO:0000784	nuclear chromosome, telomeric region	cellular_component	8	LOC125252159	1	118	53	29628	0.190786
GO:0048701	embryonic cranial skeleton morphogenesis	biological_process	8	disp1	1	118	55	29628	0.19723
GO:0090630	activation of GTPase activity	biological_process	9	tbc1d22a	1	118	55	29628	0.19723
GO:0005635	nuclear envelope	cellular_component	6	bnip3	1	118	55	29628	0.19723
GO:0005681	spliceosomal complex	cellular_component	6	dhx16	1	118	55	29628	0.19723
GO:0008017	microtubule binding	molecular_function	7	ccdc88b;LOC125258154	2	118	207	29628	0.199655
GO:0009058	biosynthetic process	biological_process	4	alas1	1	118	56	29628	0.200434
GO:0046983	protein dimerization activity	molecular_function	5	magl;mnta	2	118	209	29628	0.20255
GO:0000278	mitotic cell cycle	biological_process	5	cntrl	1	118	57	29628	0.203624
GO:0005245	voltage-gated calcium channel activity	molecular_function	9	LOC125272427	1	118	58	29628	0.206802
GO:0030509	BMP signaling pathway	biological_process	10	rgmd	1	118	59	29628	0.209967
GO:0002376	immune system process	biological_process	3	themis	1	118	59	29628	0.209967
GO:0010628	positive regulation of gene expression	biological_process	8	ank2b	1	118	59	29628	0.209967
GO:0007626	locomotory behavior	biological_process	4	lgi1a	1	118	60	29628	0.21312
GO:0000226	microtubule cytoskeleton organization	biological_process	7	LOC125258154	1	118	61	29628	0.21626
GO:0050660	flavin adenine dinucleotide binding	molecular_function	6	LOC125279080	1	118	63	29628	0.222504
GO:0007519	skeletal muscle tissue development	biological_process	8	disp1	1	118	64	29628	0.225607
GO:0006812	cation transport	biological_process	7	slc9a8	1	118	64	29628	0.225607
GO:0006914	autophagy	biological_process	6	atg4da	1	118	68	29628	0.237897
GO:0001944	vasculature development	biological_process	6	s1pr2	1	118	69	29628	0.240939
GO:0060027	convergent extension involved in gastrulation	biological_process	6	s1pr2	1	118	69	29628	0.240939
GO:0042074	cell migration involved in gastrulation	biological_process	8	s1pr2	1	118	70	29628	0.243969
GO:0016779	nucleotidyltransferase activity	molecular_function	6	flad1	1	118	70	29628	0.243969
GO:0006886	intracellular protein transport	biological_process	10	snx6;tbc1d22a	2	118	239	29628	0.246426
GO:0008092	cytoskeletal protein binding	molecular_function	5	frmd4ba	1	118	71	29628	0.246988
GO:0036459	thiol-dependent ubiquitinyl hydrolase activity	molecular_function	9	zranb1b	1	118	71	29628	0.246988
GO:0005634	nucleus	cellular_component	6	cbx7a;ccdc59;cers3a;ctdnep1a;LOC125244060;LOC125248616;LOC125251472;LOC125252159;LOC125277466;mafba;magl;mical3a;mnta;naif1;phf20b;rpap2;themis;zranb1b	18	118	3792	29628	0.247904
GO:0051726	regulation of cell cycle	biological_process	6	mnta	1	118	72	29628	0.249994
GO:0030176	integral component of endoplasmic reticulum membrane	cellular_component	7	sgms1b	1	118	73	29628	0.252988
GO:0006887	exocytosis	biological_process	7	mical3a	1	118	73	29628	0.252988
GO:0007275	multicellular organism development	biological_process	4	disp1;LOC125277466;nrp2a;themis	4	118	645	29628	0.255998
GO:0005759	mitochondrial matrix	cellular_component	7	alas1	1	118	75	29628	0.258941
GO:0006814	sodium ion transport	biological_process	9	slc9a8	1	118	76	29628	0.2619
GO:0031175	neuron projection development	biological_process	7	LOC125258154	1	118	76	29628	0.2619
GO:0001755	neural crest cell migration	biological_process	8	nrp2a	1	118	77	29628	0.264847
GO:0004197	cysteine-type endopeptidase activity	molecular_function	8	atg4da	1	118	77	29628	0.264847
GO:0005741	mitochondrial outer membrane	cellular_component	6	bnip3	1	118	77	29628	0.264847
GO:0003007	heart morphogenesis	biological_process	6	s1pr2	1	118	79	29628	0.270707
GO:0005096	GTPase activator activity	molecular_function	6	dock4b;tbc1d22a	2	118	265	29628	0.284742
GO:0016787	hydrolase activity	molecular_function	4	asrgl1;atg4da;ctdnep1a;ddx24;dhx16;ptprc;zranb1b	7	118	1339	29628	0.285265
GO:0019901	protein kinase binding	molecular_function	7	ank2b	1	118	85	29628	0.288009
GO:0012505	endomembrane system	cellular_component	4	tbc1d22a	1	118	86	29628	0.290853
GO:0007399	nervous system development	biological_process	6	nrp2a;spg11	2	118	271	29628	0.293574
GO:0035091	phosphatidylinositol binding	molecular_function	6	snx6	1	118	87	29628	0.293685
GO:0055114	oxidation-reduction process	biological_process	4	flad1;LOC125258112;LOC125279080;mical3a	4	118	690	29628	0.295738
GO:0043065	positive regulation of apoptotic process	biological_process	9	bnip3	1	118	88	29628	0.296507
GO:0006334	nucleosome assembly	biological_process	7	LOC125248616	1	118	88	29628	0.296507
GO:0008233	peptidase activity	molecular_function	5	asrgl1;atg4da;zranb1b	3	118	487	29628	0.306791
GO:0006508	proteolysis	biological_process	7	ank2b;asrgl1;atg4da;zranb1b	4	118	703	29628	0.307379
GO:0000398	mRNA splicing, via spliceosome	biological_process	13	dhx16	1	118	93	29628	0.310447
GO:0005262	calcium channel activity	molecular_function	8	LOC125272427	1	118	94	29628	0.313201
GO:0051260	protein homooligomerization	biological_process	8	nrp2a	1	118	96	29628	0.318679
GO:0006869	lipid transport	biological_process	7	LOC125244108	1	118	97	29628	0.321401
GO:0007411	axon guidance	biological_process	6	nrp2a	1	118	98	29628	0.324113
GO:0070588	calcium ion transmembrane transport	biological_process	11	LOC125272427	1	118	102	29628	0.334852
GO:0006816	calcium ion transport	biological_process	10	LOC125272427	1	118	102	29628	0.334852
GO:0015629	actin cytoskeleton	cellular_component	7	arpc5lb	1	118	103	29628	0.33751
GO:0048703	embryonic viscerocranium morphogenesis	biological_process	6	s1pr2	1	118	105	29628	0.342795
GO:0031625	ubiquitin protein ligase binding	molecular_function	7	btbd9	1	118	105	29628	0.342795
GO:0005783	endoplasmic reticulum	cellular_component	6	bnip3;cers3a;ctdnep1a	3	118	521	29628	0.343818
GO:0016829	lyase activity	molecular_function	4	pts	1	118	107	29628	0.348038
GO:0017137	Rab GTPase binding	molecular_function	9	tbc1d22a	1	118	112	29628	0.360965
GO:0016874	ligase activity	molecular_function	4	ctps1b	1	118	112	29628	0.360965
GO:0003677	DNA binding	molecular_function	6	asxl1;cers3a;flad1;ighmbp2;LOC125251472;LOC125275446;mafba;zgc:77486	8	118	1717	29628	0.376371
GO:0043231	intracellular membrane-bounded organelle	cellular_component	5	LOC125252118	1	118	119	29628	0.378637
GO:0007409	axonogenesis	biological_process	9	spg11	1	118	122	29628	0.386062
GO:0043547	positive regulation of GTPase activity	biological_process	8	arhgef37	1	118	122	29628	0.386062
GO:0043161	proteasome-mediated ubiquitin-dependent protein catabolic process	biological_process	11	btbd9	1	118	127	29628	0.398241
GO:0016746	transferase activity, transferring acyl groups	molecular_function	5	alas1	1	118	128	29628	0.400648
GO:0003924	GTPase activity	molecular_function	9	rab8a;zgc:110699	2	118	348	29628	0.404369
GO:0003674	molecular_function	molecular_function	2	coro7;LOC125243649;mmadhca;nkapd1;plp1a;sh3d19;themis;tmem119b;tmem69;ubald2;zgc:55943	11	118	2500	29628	0.411197
GO:0008289	lipid binding	molecular_function	4	LOC125244108	1	118	137	29628	0.421885
GO:0016311	dephosphorylation	biological_process	7	ptprc	1	118	137	29628	0.421885
GO:0005575	cellular_component	cellular_component	2	ctps1b;gpank1;ighmbp2;lgi1a;lmo4a;LOC125243649;nkapd1;pts;sh3d19;tsen15;ubald2;zgc:55943	12	118	2773	29628	0.426152
GO:0043005	neuron projection	cellular_component	5	LOC125258154	1	118	139	29628	0.426503
GO:0016491	oxidoreductase activity	molecular_function	4	LOC125258112;LOC125279080;mical3a	3	118	603	29628	0.43198
GO:0030154	cell differentiation	biological_process	5	hemgn;nrp2a	2	118	372	29628	0.437329
GO:0051301	cell division	biological_process	4	cntrl	1	118	145	29628	0.440136
GO:0005244	voltage-gated ion channel activity	molecular_function	9	LOC125272427	1	118	145	29628	0.440136
GO:0005840	ribosome	cellular_component	6	mrpl45	1	118	146	29628	0.442376
GO:0004725	protein tyrosine phosphatase activity	molecular_function	9	ptprc	1	118	147	29628	0.444608
GO:0034765	regulation of ion transmembrane transport	biological_process	8	LOC125272427	1	118	148	29628	0.446831
GO:0016055	Wnt signaling pathway	biological_process	7	zranb1b	1	118	150	29628	0.451251
GO:0005525	GTP binding	molecular_function	8	LOC125263974;rab8a;si:dkey-23k10.5;zgc:110699	4	118	867	29628	0.454839
GO:0005874	microtubule	cellular_component	7	LOC125258154	1	118	152	29628	0.455635
GO:0006974	cellular response to DNA damage stimulus	biological_process	6	ercc6	1	118	153	29628	0.457815
GO:0006470	protein dephosphorylation	biological_process	9	ptprc	1	118	156	29628	0.464301
GO:0000122	negative regulation of transcription by RNA polymerase II	biological_process	10	mnta	1	118	162	29628	0.477043
GO:0005739	mitochondrion	cellular_component	6	alas1;coro7;mrpl45	3	118	649	29628	0.479661
GO:0006355	regulation of transcription, DNA-templated	biological_process	8	asxl1;ccdc59;LOC125244060;mafba;magl;phf20b	6	118	1400	29628	0.48658
GO:0006915	apoptotic process	biological_process	6	naif1	1	118	180	29628	0.513493
GO:0005975	carbohydrate metabolic process	biological_process	5	pargl	1	118	191	29628	0.534516
GO:0005794	Golgi apparatus	cellular_component	6	coro7;slc9a8	2	118	461	29628	0.550201
GO:0006281	DNA repair	biological_process	8	LOC125252159	1	118	202	29628	0.554638
GO:0005813	centrosome	cellular_component	7	ccdc88b	1	118	202	29628	0.554638
GO:0035556	intracellular signal transduction	biological_process	5	itsn2a;wnk1a	2	118	472	29628	0.563021
GO:0005743	mitochondrial inner membrane	cellular_component	6	coro7	1	118	210	29628	0.568728
GO:0007507	heart development	biological_process	6	s1pr2	1	118	211	29628	0.570458
GO:0000977	RNA polymerase II regulatory region sequence-specific DNA binding	molecular_function	9	mnta	1	118	211	29628	0.570458
GO:0060271	cilium assembly	biological_process	7	cep70	1	118	212	29628	0.572181
GO:0072562	blood microparticle	cellular_component	4	LOC125244108	1	118	214	29628	0.575607
GO:0061630	ubiquitin protein ligase activity	molecular_function	7	LOC125277466	1	118	215	29628	0.577309
GO:0045944	positive regulation of transcription by RNA polymerase II	biological_process	10	LOC125244060	1	118	250	29628	0.632816
GO:0006811	ion transport	biological_process	6	LOC125272427;slc9a8	2	118	540	29628	0.636461
GO:0006351	transcription, DNA-templated	biological_process	8	asxl1;ccdc59;mafba	3	118	827	29628	0.643511
GO:0000166	nucleotide binding	molecular_function	5	ctps1b;ddx24;dhx16;flad1;LOC125250134;LOC125274460;zgc:110699	7	118	1910	29628	0.643931
GO:0005216	ion channel activity	molecular_function	6	LOC125272427	1	118	277	29628	0.670641
GO:0005789	endoplasmic reticulum membrane	cellular_component	5	ctdnep1a	1	118	283	29628	0.678507
GO:0055085	transmembrane transport	biological_process	6	LOC125272427;slc9a8	2	118	585	29628	0.679582
GO:0005509	calcium ion binding	molecular_function	7	itsn2a;micu2;vil1	3	118	886	29628	0.689217
GO:0005886	plasma membrane	cellular_component	4	crfb15;gpc5a;LOC125272427;rab8a;rgmd;s1pr2;slc9a8	7	118	2024	29628	0.703304
GO:0016567	protein ubiquitination	biological_process	11	LOC125276261	1	118	315	29628	0.717417
GO:0042981	regulation of apoptotic process	biological_process	8	LOC125250134	1	118	316	29628	0.718555
GO:0007165	signal transduction	biological_process	4	ank2b;LOC125251472;s1pr2;tagapb;zgc:110699	5	118	1563	29628	0.751931
GO:0003723	RNA binding	molecular_function	6	dhx16;nol8	2	118	708	29628	0.776559
GO:0005829	cytosol	cellular_component	6	atg4da;wnk1a	2	118	710	29628	0.777902
GO:0004672	protein kinase activity	molecular_function	7	aatka;wnk1a	2	118	759	29628	0.808676
GO:0004842	ubiquitin-protein transferase activity	molecular_function	6	LOC125276261	1	118	437	29628	0.827422
GO:0006468	protein phosphorylation	biological_process	9	aatka;wnk1a	2	118	798	29628	0.83042
GO:0003700	DNA binding transcription factor activity	molecular_function	4	mafba;magl	2	118	838	29628	0.850404
GO:0008150	biological_process	biological_process	2	gpank1;LOC125252147;nkapd1;sh3d19;tmem69;ubald2;zgc:55943	7	118	2400	29628	0.851094
GO:0009986	cell surface	cellular_component	4	LOC125263514	1	118	487	29628	0.859086
GO:0004674	protein serine/threonine kinase activity	molecular_function	8	wnk1a	1	118	526	29628	0.879722
GO:0005102	receptor binding	molecular_function	5	LOC125263514	1	118	562	29628	0.896098
GO:0016740	transferase activity	molecular_function	4	alas1;flad1;LOC125277466;tktb	4	118	1639	29628	0.897195
GO:0005515	protein binding	molecular_function	4	nrp2a	1	118	680	29628	0.935771
GO:0005576	extracellular region	cellular_component	3	LOC125244108	1	118	930	29628	0.976968
GO:0004930	G-protein coupled receptor activity	molecular_function	6	s1pr2	1	118	1109	29628	0.989009
GO:0016020	membrane	cellular_component	3	abhd16a;ank2b;bnip3;cers3a;coro7;crfb15;ctdnep1a;disp1;gpc5a;LOC125252118;LOC125258112;LOC125263514;LOC125272427;LOC125274460;micu2;nrp2a;plp1a;ptprc;s1pr2;sgms1b;slc9a8;tmem119b;tmem69;tpbgb;zgc:110699	25	118	9022	29628	0.99087
GO:0005887	integral component of plasma membrane	cellular_component	6	sgms1b	1	118	1191	29628	0.992181
GO:0006955	immune response	biological_process	4	LOC125263514	1	118	1215	29628	0.992924
GO:0007186	G-protein coupled receptor signaling pathway	biological_process	5	s1pr2	1	118	1220	29628	0.993069
GO:0016021	integral component of membrane	cellular_component	5	abhd16a;ank2b;bnip3;cers3a;crfb15;ctdnep1a;disp1;LOC125258112;LOC125263514;LOC125272427;LOC125274460;micu2;nrp2a;plp1a;ptprc;s1pr2;sgms1b;slc27a4;slc9a8;tmem119b;tmem69;tpbgb	22	118	8540	29628	0.995959

## Sheet: Table S5
Table S5: KEGG enrichment analysis of differential m6A peaks
pathway_id	pathway_name	Genes	S gene number	TS gene number	B gene number	TB gene number	pvalue
ko00600	Sphingolipid metabolism	cers3a;LOC125252118;sgms1b	3	35	91	12438	0.00209324
ko01051	Biosynthesis of ansamycins	tktb	1	35	2	12438	0.00562022
ko00740	Riboflavin metabolism	flad1	1	35	16	12438	0.0441115
ko04330	Notch signaling pathway	LOC125258112;LOC125269547	2	35	152	12438	0.0679156
ko03450	Non-homologous end-joining	LOC125252159	1	35	28	12438	0.0759488
ko04144	Endocytosis	arpc5lb;rab8a;snx6;zfyve16	4	35	576	12438	0.0767954
ko05132	Salmonella infection	arpc5lb;lmo4a	2	35	166	12438	0.0791161
ko03320	PPAR signaling pathway	LOC125267193;slc27a4	2	35	190	12438	0.0995391
ko00511	Other glycan degradation	LOC125252118	1	35	38	12438	0.101691
ko00030	Pentose phosphate pathway	tktb	1	35	41	12438	0.109277
ko03440	Homologous recombination	LOC125252159	1	35	50	12438	0.131663
ko04136	Autophagy - other eukaryotes	atg4da	1	35	50	12438	0.131663
ko00790	Folate biosynthesis	pts	1	35	53	12438	0.139002
ko00260	Glycine, serine and threonine metabolism	alas1	1	35	54	12438	0.141436
ko04140	Autophagy - animal	atg4da;bnip3	2	35	239	12438	0.145036
ko04530	Tight junction	ccdc88b;frmd4ba;rab8a	3	35	481	12438	0.152066
ko00860	Porphyrin and chlorophyll metabolism	alas1	1	35	73	12438	0.186417
ko00982	Drug metabolism - cytochrome P450	LOC125279080	1	35	88	12438	0.220303
ko03420	Nucleotide excision repair	ercc6	1	35	109	12438	0.26545
ko04218	Cellular senescence	LOC125252159;LOC125261223	2	35	398	12438	0.309006
ko04810	Regulation of actin cytoskeleton	arpc5lb;frmd4ba	2	35	415	12438	0.326784
ko04350	TGF-beta signaling pathway	zfyve16	1	35	147	12438	0.340774
ko00240	Pyrimidine metabolism	ctps1b	1	35	158	12438	0.36114
ko04110	Cell cycle	dbf4	1	35	195	12438	0.425257
ko03040	Spliceosome	dhx16	1	35	234	12438	0.486065
ko04068	FoxO signaling pathway	bnip3	1	35	236	12438	0.489008
ko04150	mTOR signaling pathway	clip1b	1	35	252	12438	0.511976
ko04137	Mitophagy - animal	bnip3	1	35	269	12438	0.53528
ko04621	NOD-like receptor signaling pathway	LOC125250134;LOC125274460	2	35	720	12438	0.609545
ko04141	Protein processing in endoplasmic reticulum	LOC125244060	1	35	348	12438	0.630127
ko04060	Cytokine-cytokine receptor interaction	crfb15	1	35	402	12438	0.683837
ko04010	MAPK signaling pathway	LOC125272427	1	35	585	12438	0.815204
ko04020	Calcium signaling pathway	LOC125272427	1	35	725	12438	0.87815
ko04514	Cell adhesion molecules (CAMs)	ptprc	1	35	787	12438	0.898834
ko04080	Neuroactive ligand-receptor interaction	s1pr2	1	35	802	12438	0.9033

## Sheet: Table S6
Table S6: Top 100 DEGs expression pattern clustering analysis
chr	strand	start	end	t_name	num_exons	length	gene_id	gene_name	GO	KEGG	KO_ENTRY	EC	Description	pval	qval	regulation	significant
NC_063067.1	-	31869150	31899198	XM_048177608.1	15	3122	foxp1a	foxp1a	GO:0000981(RNA polymerase II transcription factor activity, sequence-specific DNA binding);GO:0003677(DNA binding);GO:0003700(DNA binding transcription factor activity);GO:0005634(nucleus);GO:0006351(transcription, DNA-templated);GO:0006355(regulation of transcription, DNA-templated);GO:0009653(anatomical structure morphogenesis);GO:0030154(cell differentiation);GO:0043565(sequence-specific DNA b…	NA	NA	NA	forkhead box P1a	4.32235e-20	8.70219e-16	up	yes
NC_063067.1	-	18039072	18084527	XM_048178322.1	82	14673	huwe1	huwe1	GO:0004842(ubiquitin-protein transferase activity);GO:0005634(nucleus);GO:0005737(cytoplasm);GO:0008270(zinc ion binding);GO:0016740(transferase activity);GO:0061630(ubiquitin protein ligase activity)	04120(Ubiquitin mediated proteolysis)	K10592	EC:2.3.2.26	HECT, UBA and WWE domain containing E3 ubiquitin protein ligase 1	1.02897e-15	1.03581e-11	up	yes
NC_063067.1	-	16424322	16438374	XM_048177966.1	9	3673	cables2a	cables2a	GO:0051726(regulation of cell cycle)	NA	NA	NA	Cdk5 and Abl enzyme substrate 2a	1.8952e-14	1.27187e-10	up	yes
NC_063067.1	+	762209	779994	XM_048177538.1	11	2963	fbxl5	fbxl5	GO:0005506(iron ion binding);GO:0005737(cytoplasm);GO:0016567(protein ubiquitination);GO:0019005(SCF ubiquitin ligase complex);GO:0031146(SCF-dependent proteasomal ubiquitin-dependent protein catabolic process);GO:0046872(metal ion binding);GO:0048471(perinuclear region of cytoplasm);GO:0055072(iron ion homeostasis)	NA	NA	NA	F-box and leucine-rich repeat protein 5	1.39373e-12	7.015e-09	up	yes
NC_063063.1	+	34617346	34639245	XM_048169960.1	18	2541	exoc7	exoc7	GO:0000145(exocyst);GO:0003674(molecular_function);GO:0006887(exocytosis)	04910(Insulin signaling pathway)	K07195	NA	exocyst complex component 7	3.65463e-12	1.47157e-08	up	yes
NC_063054.1	-	2499504	2505404	XM_048206295.1	5	1407	LOC125277792	LOC125277792	GO:0003674(molecular_function);GO:0005575(cellular_component);GO:0008150(biological_process)	NA	NA	NA	heavy metal-binding protein HIP-like	5.47719e-12	1.83787e-08	up	yes
NC_063054.1	-	36904861	36935813	XM_048207818.1	27	6956	mia3	mia3	GO:0002687(positive regulation of leukocyte migration);GO:0005789(endoplasmic reticulum membrane);GO:0006887(exocytosis);GO:0007162(negative regulation of cell adhesion);GO:0015031(protein transport);GO:0016021(integral component of membrane);GO:0030336(negative regulation of cell migration);GO:0042060(wound healing);GO:0002063(chondrocyte development);GO:0005622(intracellular);GO:0005623(cell);G…	NA	NA	NA	MIA SH3 domain ER export factor 3	7.17211e-12	1.86722e-08	up	yes
NC_063057.1	+	14666600	14679486	XM_048154603.1	10	2911	tcp11l2	tcp11l2	GO:0003674(molecular_function);GO:0005575(cellular_component);GO:0008150(biological_process)	NA	NA	NA	t-complex 11, testis-specific-like 2	7.41956e-12	1.86722e-08	up	yes
NC_063050.1	-	35169762	35186363	XM_048197191.1	12	3225	coro2aa	coro2aa	GO:0015629(actin cytoskeleton);GO:0016020(membrane);GO:0016021(integral component of membrane);GO:0017053(transcriptional repressor complex);GO:0030036(actin cytoskeleton organization);GO:0051015(actin filament binding)	NA	NA	NA	coronin 2Aa	1.10371e-11	2.46899e-08	up	yes
NC_063044.1	-	45364670	45398603	XM_048195602.1	9	3822	csnk1da	csnk1da	GO:0000139(Golgi membrane);GO:0001934(positive regulation of protein phosphorylation);GO:0004672(protein kinase activity);GO:0004674(protein serine/threonine kinase activity);GO:0005524(ATP binding);GO:0005634(nucleus);GO:0005813(centrosome);GO:0005876(spindle microtubule);GO:0005886(plasma membrane);GO:0006468(protein phosphorylation);GO:0006897(endocytosis);GO:0007020(microtubule nucleation);GO…	04340(Hedgehog signaling pathway);04540(Gap junction)	K08959	EC:2.7.11.1	casein kinase 1, delta a	2.24907e-11	4.52804e-08	up	yes
NC_063050.1	+	17651678	17711840	XM_048196255.1	26	4855	fam13a	fam13a	GO:0003674(molecular_function);GO:0007165(signal transduction)	NA	NA	NA	family with sequence similarity 13 member A	3.34654e-11	6.12508e-08	up	yes
NC_063044.1	-	57677708	57691551	XM_048203728.1	25	4341	grna	grna	GO:0001889(liver development);GO:0048675(axon extension);GO:0071340(skeletal muscle acetylcholine-gated channel clustering)	NA	NA	NA	granulin a	4.15748e-11	6.97521e-08	up	yes
NC_063049.1	+	5323668	5439180	XM_048192705.1	55	7753	zmp:0000001200	zmp:0000001200	GO:0005085(guanyl-nucleotide exchange factor activity);GO:0005622(intracellular);GO:0007264(small GTPase mediated signal transduction);GO:0016020(membrane);GO:0043547(positive regulation of GTPase activity)	NA	NA	NA	dedicator of cytokinesis protein 9	5.58841e-11	8.65473e-08	up	yes
NC_063049.1	+	5357388	5439180	XM_048192699.1	53	7145	zmp:0000001200	zmp:0000001200	GO:0005085(guanyl-nucleotide exchange factor activity);GO:0005622(intracellular);GO:0007264(small GTPase mediated signal transduction);GO:0016020(membrane);GO:0043547(positive regulation of GTPase activity)	NA	NA	NA	dedicator of cytokinesis protein 9	1.32693e-10	1.79141e-07	down	yes
NC_063054.1	-	3104247	3202468	XM_048208334.1	38	7503	cdc42bpb	cdc42bpb	GO:0000166(nucleotide binding);GO:0004672(protein kinase activity);GO:0004674(protein serine/threonine kinase activity);GO:0005524(ATP binding);GO:0006468(protein phosphorylation);GO:0016301(kinase activity);GO:0016310(phosphorylation);GO:0016477(cell migration);GO:0016740(transferase activity);GO:0030036(actin cytoskeleton organization);GO:0035556(intracellular signal transduction);GO:0046872(me…	NA	NA	NA	CDC42 binding protein kinase beta (DMPK-like)	1.33468e-10	1.79141e-07	up	yes
NC_063045.1	-	42817376	42850013	XM_048176741.1	13	4271	tacc1	tacc1	GO:0000226(microtubule cytoskeleton organization);GO:0005737(cytoplasm);GO:0008283(cell proliferation);GO:0015630(microtubule cytoskeleton);GO:0021987(cerebral cortex development)	NA	NA	NA	transforming, acidic coiled-coil containing protein 1	3.40978e-10	4.29057e-07	up	yes
NC_063054.1	-	18073104	18156893	XM_048206477.1	31	3341	exoc2	exoc2	GO:0000145(exocyst);GO:0001927(exocyst assembly);GO:0006893(Golgi to plasma membrane transport)	NA	NA	NA	exocyst complex component 2	3.97858e-10	4.71181e-07	down	yes
NC_063049.1	-	29510346	29527452	XM_048193810.1	19	3824	morc3a	morc3a	GO:0008270(zinc ion binding)	NA	NA	NA	MORC family CW-type zinc finger 3a	4.44798e-10	4.7459e-07	up	yes
NC_063049.1	+	23141925	23153408	XM_048193482.1	10	1963	gabpa	gabpa	GO:0000981(RNA polymerase II transcription factor activity, sequence-specific DNA binding);GO:0003677(DNA binding);GO:0003700(DNA binding transcription factor activity);GO:0005634(nucleus);GO:0006355(regulation of transcription, DNA-templated);GO:0030154(cell differentiation);GO:0043565(sequence-specific DNA binding)	NA	NA	NA	GA binding protein transcription factor subunit alpha	4.47882e-10	4.7459e-07	up	yes
NC_063064.1	+	5515518	5585593	XM_048173475.1	16	3287	srpk1b	srpk1b	GO:0000245(spliceosomal complex assembly);GO:0004672(protein kinase activity);GO:0004674(protein serine/threonine kinase activity);GO:0005524(ATP binding);GO:0005634(nucleus);GO:0005737(cytoplasm);GO:0006468(protein phosphorylation);GO:0016301(kinase activity);GO:0016310(phosphorylation);GO:0016740(transferase activity);GO:0035556(intracellular signal transduction);GO:0050684(regulation of mRNA p…	05168(Herpes simplex infection)	K15409	EC:2.7.11.1	SRSF protein kinase 1b	6.40758e-10	6.45019e-07	up	yes
NC_063066.1	+	19042484	19063061	XM_048175770.1	10	3165	rmnd5b	rmnd5b	GO:0004842(ubiquitin-protein transferase activity);GO:0005634(nucleus);GO:0005737(cytoplasm);GO:0034657(GID complex);GO:0043161(proteasome-mediated ubiquitin-dependent protein catabolic process);GO:0046872(metal ion binding)	NA	NA	NA	required for meiotic nuclear division 5 homolog B	7.31385e-10	7.0119e-07	up	yes
NC_063052.1	-	37825722	37838213	XM_048203518.1	11	4214	thrap3b	thrap3b	GO:0008380(RNA splicing);GO:0000381(regulation of alternative mRNA splicing, via spliceosome);GO:0000956(nuclear-transcribed mRNA catabolic process);GO:0001046(core promoter sequence-specific DNA binding);GO:0003713(transcription coactivator activity);GO:0006367(transcription initiation from RNA polymerase II promoter);GO:0007623(circadian rhythm);GO:0016592(mediator complex);GO:0016607(nuclear s…	NA	NA	NA	thyroid hormone receptor associated protein 3b	3.33593e-09	3.00847e-06	up	yes
NC_063061.1	+	513826	579791	XM_048165434.1	19	4585	stk10	stk10	GO:0000166(nucleotide binding);GO:0004672(protein kinase activity);GO:0004674(protein serine/threonine kinase activity);GO:0005524(ATP binding);GO:0005737(cytoplasm);GO:0005886(plasma membrane);GO:0006468(protein phosphorylation);GO:0007049(cell cycle);GO:0007346(regulation of mitotic cell cycle);GO:0016020(membrane);GO:0016301(kinase activity);GO:0016310(phosphorylation);GO:0016740(transferase a…	04914(Progesterone-mediated oocyte maturation)	K08837	EC:2.7.11.1	serine/threonine kinase 10	3.43688e-09	3.00847e-06	up	yes
NC_063057.1	-	52463389	52469289	XM_048155002.1	5	1407	LOC125244766	LOC125244766	GO:0003674(molecular_function);GO:0005575(cellular_component);GO:0008150(biological_process)	NA	NA	NA	heavy metal-binding protein HIP-like	4.55672e-09	3.82252e-06	up	yes
NC_063067.1	+	20799361	20833058	XM_048178376.1	15	13888	spen	spen	GO:0000398(mRNA splicing, via spliceosome);GO:0003676(nucleic acid binding);GO:0003723(RNA binding);GO:0005634(nucleus)	NA	NA	NA	spen family transcriptional repressor	1.02615e-08	8.26377e-06	up	yes
NC_063044.1	+	40794662	40833488	XM_048192882.1	49	7043	ints1	ints1	GO:0032039(integrator complex);GO:0034474(U2 snRNA 3'-end processing)	NA	NA	NA	integrator complex subunit 1	1.07945e-08	8.35869e-06	up	yes
NC_063045.1	+	57235249	57256789	XM_048181144.1	12	2625	scarb1	scarb1	GO:0016020(membrane);GO:0016021(integral component of membrane)	04145(Phagosome)	K13885	NA	scavenger receptor class B, member 1	1.17438e-08	8.75698e-06	up	yes
NC_063059.1	+	28690678	28714669	XM_048160114.1	23	3957	picalmb	picalmb	GO:0005543(phospholipid binding);GO:0005545(1-phosphatidylinositol binding);GO:0030136(clathrin-coated vesicle);GO:0030276(clathrin binding);GO:0048268(clathrin coat assembly)	NA	NA	NA	phosphatidylinositol binding clathrin assembly protein b	1.37762e-08	9.9056e-06	up	yes
NC_063063.1	-	10611743	10631445	XM_048170517.1	13	1276	slc35d1b	slc35d1b	GO:0015165(pyrimidine nucleotide-sugar transmembrane transporter activity);GO:0016020(membrane);GO:0016021(integral component of membrane)	NA	NA	NA	solute carrier family 35 member D1b	1.87638e-08	1.30266e-05	up	yes
NC_063049.1	+	17986601	17996599	XM_048193174.1	7	1441	si:dkey-4e7.3	si:dkey-4e7.3	GO:0005829(cytosol);GO:0006152(purine nucleoside catabolic process);GO:0008477(purine nucleosidase activity)	00562(Inositol phosphate metabolism);04070(Phosphatidylinositol signaling system)	K01109	EC:3.1.3.66	uncharacterized protein LOC402865 homolog	2.39406e-08	1.60665e-05	down	yes
NC_063051.1	+	13342783	13355668	XM_048199482.1	11	2632	fkbp5	fkbp5	GO:0000413(protein peptidyl-prolyl isomerization);GO:0003755(peptidyl-prolyl cis-trans isomerase activity);GO:0005528(FK506 binding);GO:0005737(cytoplasm);GO:0016853(isomerase activity);GO:0031072(heat shock protein binding);GO:0061077(chaperone-mediated protein folding)	NA	NA	NA	FKBP prolyl isomerase 5	2.54467e-08	1.65264e-05	up	yes
NC_063047.1	+	14676995	14691948	XM_048187785.1	24	4882	ankfy1	ankfy1	GO:0005765(lysosomal membrane);GO:0005768(endosome);GO:0005769(early endosome);GO:0005829(cytosol);GO:0010008(endosome membrane);GO:0016020(membrane);GO:0017137(Rab GTPase binding);GO:0030904(retromer complex);GO:0034058(endosomal vesicle fusion);GO:0042147(retrograde transport, endosome to Golgi);GO:0043231(intracellular membrane-bounded organelle);GO:0044354(macropinosome);GO:0046872(metal ion …	NA	NA	NA	ankyrin repeat and FYVE domain containing 1	2.77026e-08	1.74293e-05	up	yes
NC_063065.1	-	21368910	21379139	XM_048173972.1	7	1342	pabpn1	pabpn1	GO:0003676(nucleic acid binding);GO:0003723(RNA binding);GO:1904247(positive regulation of polynucleotide adenylyltransferase activity)	03015(mRNA surveillance pathway)	K14396	NA	poly(A) binding protein, nuclear 1	3.34146e-08	2.01693e-05	up	yes
NC_063067.1	-	31342132	31358875	XM_048177631.1	8	2798	mapre1b	mapre1b	GO:0005874(microtubule);GO:0005886(plasma membrane);GO:0008017(microtubule binding);GO:0051010(microtubule plus-end binding);GO:0070507(regulation of microtubule cytoskeleton organization)	NA	NA	NA	microtubule-associated protein, RP/EB family, member 1b	3.40614e-08	2.01693e-05	down	yes
NC_063044.1	+	38015548	38070417	XM_048191267.1	18	3668	rhbdf1a	rhbdf1a	GO:0000139(Golgi membrane);GO:0004252(serine-type endopeptidase activity);GO:0005783(endoplasmic reticulum);GO:0005789(endoplasmic reticulum membrane);GO:0005794(Golgi apparatus);GO:0006508(proteolysis);GO:0008233(peptidase activity);GO:0008283(cell proliferation);GO:0015031(protein transport);GO:0016020(membrane);GO:0016021(integral component of membrane);GO:0016477(cell migration);GO:0016485(pr…	NA	NA	NA	rhomboid 5 homolog 1a (Drosophila)	3.55438e-08	2.04458e-05	up	yes
NC_063064.1	+	5547803	5585593	XM_048173472.1	15	3369	srpk1b	srpk1b	GO:0000245(spliceosomal complex assembly);GO:0004672(protein kinase activity);GO:0004674(protein serine/threonine kinase activity);GO:0005524(ATP binding);GO:0005634(nucleus);GO:0005737(cytoplasm);GO:0006468(protein phosphorylation);GO:0016301(kinase activity);GO:0016310(phosphorylation);GO:0016740(transferase activity);GO:0035556(intracellular signal transduction);GO:0050684(regulation of mRNA p…	05168(Herpes simplex infection)	K15409	EC:2.7.11.1	SRSF protein kinase 1b	5.00373e-08	2.79834e-05	down	yes
NC_063066.1	-	27597759	27606861	XM_048176239.1	10	1476	clk4a	clk4a	GO:0000166(nucleotide binding);GO:0004672(protein kinase activity);GO:0004674(protein serine/threonine kinase activity);GO:0005524(ATP binding);GO:0006468(protein phosphorylation);GO:0016301(kinase activity);GO:0016310(phosphorylation);GO:0016740(transferase activity)	NA	NA	NA	CDC-like kinase 4a	5.80568e-08	3.09022e-05	down	yes
NC_063049.1	+	43465229	43516243	XM_048194759.1	24	3669	rab3gap1	rab3gap1	GO:0005096(GTPase activator activity);GO:0005737(cytoplasm)	NA	NA	NA	RAB3 GTPase activating protein subunit 1	5.91651e-08	3.09022e-05	up	yes
NC_063050.1	+	15599359	15605157	XM_048196096.1	9	1768	elmod2	elmod2	GO:0005096(GTPase activator activity);GO:0016020(membrane);GO:0016021(integral component of membrane);GO:0043547(positive regulation of GTPase activity)	NA	NA	NA	ELMO/CED-12 domain containing 2	5.98612e-08	3.09022e-05	down	yes
NC_063046.1	-	48838498	48838661	XR_007184389.1	1	164	LOC125265960	LOC125265960	NA	NA	NA	NA	U1 spliceosomal RNA	6.89059e-08	3.35578e-05	down	yes
NC_063045.1	+	44478709	44487797	XM_048178230.1	16	2150	arrb2a	arrb2a	GO:0001919(regulation of receptor recycling);GO:0003674(molecular_function);GO:0005575(cellular_component);GO:0007165(signal transduction);GO:1900136(regulation of chemokine activity)	04010(MAPK signaling pathway);04340(Hedgehog signaling pathway);04144(Endocytosis)	K04439	NA	arrestin, beta 2a	6.98204e-08	3.35578e-05	down	yes
NC_063065.1	-	18178860	18262501	XM_048174058.1	40	7074	arfgef1	arfgef1	GO:0005086(ARF guanyl-nucleotide exchange factor activity);GO:0005802(trans-Golgi network);GO:0016192(vesicle-mediated transport);GO:0032012(regulation of ARF protein signal transduction)	04144(Endocytosis)	K18442	NA	ADP-ribosylation factor guanine nucleotide-exchange factor 1 (brefeldin A-inhibited)	7.10328e-08	3.35578e-05	up	yes
NC_063061.1	-	39159390	39178663	XM_048165581.1	10	3705	jmy	jmy	GO:0003713(transcription coactivator activity);GO:0003779(actin binding);GO:0005634(nucleus);GO:0005737(cytoplasm);GO:0005856(cytoskeleton);GO:0006281(DNA repair);GO:0006357(regulation of transcription by RNA polymerase II);GO:0006974(cellular response to DNA damage stimulus);GO:0007050(cell cycle arrest);GO:0031252(cell leading edge);GO:0034314(Arp2/3 complex-mediated actin nucleation);GO:004306…	04530(Tight junction)	K20479	NA	junction mediating and regulatory protein, p53 cofactor	7.19535e-08	3.35578e-05	up	yes
NC_063064.1	+	29746873	29770217	XM_048173513.1	6	3557	errfi1a	errfi1a	GO:0031234(extrinsic component of cytoplasmic side of plasma membrane);GO:0042059(negative regulation of epidermal growth factor receptor signaling pathway);GO:0045616(regulation of keratinocyte differentiation)	NA	NA	NA	ERBB receptor feedback inhibitor 1a	7.33394e-08	3.35578e-05	down	yes
NC_063067.1	+	20801969	20833058	XM_048178378.1	15	13728	spen	spen	GO:0000398(mRNA splicing, via spliceosome);GO:0003676(nucleic acid binding);GO:0003723(RNA binding);GO:0005634(nucleus)	NA	NA	NA	spen family transcriptional repressor	7.79412e-08	3.47714e-05	down	yes
NC_063058.1	+	33357951	33424595	XM_048157922.1	18	3115	fbln1	fbln1	GO:0005509(calcium ion binding);GO:0005576(extracellular region);GO:0007275(multicellular organism development);GO:0007507(heart development);GO:0016504(peptidase activator activity);GO:0030198(extracellular matrix organization);GO:0035122(embryonic medial fin morphogenesis);GO:0043589(skin morphogenesis);GO:0090497(mesenchymal cell migration)	NA	NA	NA	fibulin 1	7.9446e-08	3.47714e-05	up	yes
NC_063066.1	-	7940892	7955003	XM_048176870.1	7	2595	pdlim3b	pdlim3b	GO:0046872(metal ion binding)	NA	NA	NA	PDZ and LIM domain 3b	1.18176e-07	5.06219e-05	up	yes
NC_063052.1	-	17543520	17553739	XM_048201927.1	5	2114	fam210aa	fam210aa	GO:0016020(membrane);GO:0016021(integral component of membrane)	NA	NA	NA	family with sequence similarity 210 member Aa	1.47684e-07	6.19444e-05	down	yes
NC_063056.1	+	23101690	23107199	XM_048153584.1	3	2747	tp53inp1	tp53inp1	GO:0000045(autophagosome assembly);GO:0003674(molecular_function);GO:0005634(nucleus);GO:0005776(autophagosome);GO:0006355(regulation of transcription, DNA-templated);GO:0008285(negative regulation of cell proliferation);GO:0010506(regulation of autophagy);GO:0045893(positive regulation of transcription, DNA-templated)	05166(HTLV-I infection)	K15310	NA	tumor protein p53 inducible nuclear protein 1	1.58088e-07	6.49548e-05	up	yes
NC_063044.1	+	62871578	62885421	XM_048208006.1	22	5006	ubtf	ubtf	GO:0003677(DNA binding);GO:0005634(nucleus)	NA	NA	NA	upstream binding transcription factor	1.98483e-07	7.93844e-05	up	yes
NC_063066.1	-	21241284	21273053	XM_048175618.1	25	6499	kdm3b	kdm3b	GO:0000785(chromatin);GO:0000976(transcription regulatory region sequence-specific DNA binding);GO:0005634(nucleus);GO:0006355(regulation of transcription, DNA-templated);GO:0031490(chromatin DNA binding);GO:0032454(histone demethylase activity (H3-K9 specific))	NA	NA	NA	lysine (K)-specific demethylase 3B	2.01093e-07	7.93844e-05	up	yes
NC_063046.1	+	47922945	47929936	XM_048185826.1	10	2086	LOC125265541	LOC125265541	GO:0003824(catalytic activity);GO:0005975(carbohydrate metabolic process);GO:0016020(membrane);GO:0016021(integral component of membrane);GO:0060142(regulation of syncytium formation by plasma membrane fusion)	04150(mTOR signaling pathway);04216(Ferroptosis)	K06519	NA	4F2 cell-surface antigen heavy chain-like	2.64894e-07	0.00010256	up	yes
NC_063044.1	+	10718368	10729815	XM_048181488.1	4	2721	tefb	tefb	GO:0000977(RNA polymerase II regulatory region sequence-specific DNA binding);GO:0003700(DNA binding transcription factor activity);GO:0005634(nucleus);GO:0006355(regulation of transcription, DNA-templated);GO:0007275(multicellular organism development);GO:0071482(cellular response to light stimulus)	NA	NA	NA	TEF transcription factor, PAR bZIP family member b	3.25015e-07	0.000123463	up	yes
NC_063061.1	-	23320117	23338653	XM_048167643.1	18	2759	med15	med15	GO:0005634(nucleus);GO:0005737(cytoplasm);GO:0006351(transcription, DNA-templated);GO:0006355(regulation of transcription, DNA-templated);GO:0006357(regulation of transcription by RNA polymerase II);GO:0016592(mediator complex)	NA	NA	NA	mediator complex subunit 15	3.38683e-07	0.000126272	down	yes
NC_063063.1	+	548838	557921	XM_048170745.1	12	1981	LOC125255461	LOC125255461	GO:0000045(autophagosome assembly);GO:0000422(autophagy of mitochondrion);GO:0005829(cytosol);GO:0006497(protein lipidation);GO:0019898(extrinsic component of membrane);GO:0032266(phosphatidylinositol-3-phosphate binding);GO:0034045(phagophore assembly site membrane);GO:0034497(protein localization to phagophore assembly site);GO:0044804(autophagy of nucleus);GO:0080025(phosphatidylinositol-3,5-b…	04140(Autophagy - animal);04136(Autophagy - other eukaryotes)	K17908	NA	WD repeat domain phosphoinositide-interacting protein 1	3.52399e-07	0.000128997	up	yes
NC_063054.1	-	9058844	9082376	XM_048208583.1	8	1682	vamp4	vamp4	GO:0000149(SNARE binding);GO:0005484(SNAP receptor activity);GO:0006887(exocytosis);GO:0006906(vesicle fusion);GO:0008021(synaptic vesicle);GO:0016020(membrane);GO:0016021(integral component of membrane);GO:0016192(vesicle-mediated transport);GO:0031201(SNARE complex)	04130(SNARE interactions in vesicular transport)	K08513	NA	vesicle-associated membrane protein 4	3.72622e-07	0.000133964	up	yes
NC_063046.1	-	27075095	27181984	XM_048184762.1	47	8647	scrib	scrib	GO:0000132(establishment of mitotic spindle orientation);GO:0001736(establishment of planar polarity);GO:0001764(neuron migration);GO:0001944(vasculature development);GO:0004385(guanylate kinase activity);GO:0005515(protein binding);GO:0005737(cytoplasm);GO:0005886(plasma membrane);GO:0005913(cell-cell adherens junction);GO:0007268(chemical synaptic transmission);GO:0007275(multicellular organism…	04530(Tight junction)	K16175	NA	scribble planar cell polarity protein	3.93637e-07	0.000139037	up	yes
NC_063058.1	+	15458173	15473738	XM_048158268.1	4	3751	LOC125247091	LOC125247091	GO:0006446(regulation of translational initiation);GO:0016567(protein ubiquitination);GO:0031463(Cul3-RING ubiquitin ligase complex)	NA	NA	NA	kelch-like protein 25	4.26338e-07	0.000147991	down	yes
NC_063066.1	+	19904664	19904818	XR_007182837.1	1	155	LOC125259495	LOC125259495	NA	NA	NA	NA	5.8S ribosomal RNA	4.39241e-07	0.000149885	down	yes
NC_063050.1	-	20365196	20372939	XM_048196393.1	13	1296	cryzl1	cryzl1	GO:0016491(oxidoreductase activity);GO:0055114(oxidation-reduction process)	NA	NA	NA	crystallin, zeta (quinone reductase)-like 1	4.49641e-07	0.000150877	up	yes
NC_063059.1	+	38775416	38808675	XM_048160528.1	11	3616	LOC125248566	LOC125248566	GO:0000166(nucleotide binding);GO:0005524(ATP binding)	04621(NOD-like receptor signaling pathway)	K20865	NA	NACHT, LRR and PYD domains-containing protein 3-like	4.74165e-07	0.000156498	down	yes
NC_063067.1	+	2772248	2774455	XM_048178654.1	2	1578	LOC125260328	LOC125260328	GO:0009405(pathogenesis);GO:0030437(ascospore formation);GO:0048066(developmental pigmentation);GO:0048315(conidium formation);GO:0001934(positive regulation of protein phosphorylation);GO:0005515(protein binding);GO:0005525(GTP binding);GO:0005829(cytosol);GO:0005886(plasma membrane);GO:0007264(small GTPase mediated signal transduction);GO:0016020(membrane);GO:0030334(regulation of cell migratio…	04010(MAPK signaling pathway);04310(Wnt signaling pathway);04370(VEGF signaling pathway);04145(Phagosome);04510(Focal adhesion);04520(Adherens junction);04530(Tight junction);04810(Regulation of actin cytoskeleton);04620(Toll-like receptor signaling pathway);04933(AGE-RAGE signaling pathway in diabetic complications);05132(Salmonella infection);04014(Ras signaling pathway);04015(Rap1 signaling pa…	K04392	NA	ras-related C3 botulinum toxin substrate 1-like	4.92187e-07	0.000159826	up	yes
NC_063057.1	+	14666600	14679486	XM_048154605.1	11	2962	tcp11l2	tcp11l2	GO:0003674(molecular_function);GO:0005575(cellular_component);GO:0008150(biological_process)	NA	NA	NA	t-complex 11, testis-specific-like 2	5.32335e-07	0.000167181	down	yes
NC_063066.1	+	27133510	27182699	XM_048176248.1	11	4335	pdlim7	pdlim7	GO:0001756(somitogenesis);GO:0001947(heart looping);GO:0003143(embryonic heart tube morphogenesis);GO:0003190(atrioventricular valve formation);GO:0003294(atrial ventricular junction remodeling);GO:0005737(cytoplasm);GO:0005856(cytoskeleton);GO:0015629(actin cytoskeleton);GO:0031941(filamentous actin);GO:0033339(pectoral fin development);GO:0046872(metal ion binding);GO:0048471(perinuclear region…	NA	NA	NA	PDZ and LIM domain 7	5.36836e-07	0.000167181	up	yes
NC_063056.1	+	38475536	38526841	XM_048153911.1	58	9144	ubr5	ubr5	GO:0003723(RNA binding);GO:0004842(ubiquitin-protein transferase activity);GO:0005737(cytoplasm);GO:0006974(cellular response to DNA damage stimulus);GO:0008270(zinc ion binding);GO:0016740(transferase activity);GO:0043130(ubiquitin binding);GO:0061630(ubiquitin protein ligase activity)	04120(Ubiquitin mediated proteolysis)	K10593	EC:2.3.2.26	ubiquitin protein ligase E3 component n-recognin 5	5.44032e-07	0.000167181	up	yes
NC_063057.1	+	14666600	14679486	XM_048154604.1	10	2908	tcp11l2	tcp11l2	GO:0003674(molecular_function);GO:0005575(cellular_component);GO:0008150(biological_process)	NA	NA	NA	t-complex 11, testis-specific-like 2	5.48054e-07	0.000167181	up	yes
NC_063054.1	+	12885751	12957289	XM_048206194.1	34	4959	myo6a	myo6a	GO:0000166(nucleotide binding);GO:0003774(motor activity);GO:0003779(actin binding);GO:0005524(ATP binding);GO:0016459(myosin complex);GO:0035479(angioblast cell migration from lateral mesoderm to midline);GO:0048844(artery morphogenesis)	NA	NA	NA	myosin VIa	6.11559e-07	0.000181785	up	yes
NC_063044.1	+	59502733	59526090	XM_048205622.1	21	5464	ap2a1	ap2a1	GO:0005905(clathrin-coated pit);GO:0006886(intracellular protein transport);GO:0006897(endocytosis);GO:0009950(dorsal/ventral axis specification);GO:0009953(dorsal/ventral pattern formation);GO:0015031(protein transport);GO:0016020(membrane);GO:0016192(vesicle-mediated transport);GO:0030117(membrane coat);GO:0030131(clathrin adaptor complex);GO:0060218(hematopoietic stem cell differentiation)	04144(Endocytosis)	K11824	NA	adaptor related protein complex 2 subunit alpha 1	6.13987e-07	0.000181785	up	yes
NC_063064.1	-	28789787	28794541	XM_048172870.1	3	3043	ap5b1	ap5b1	GO:0016197(endosomal transport);GO:0030119(AP-type membrane coat adaptor complex)	NA	NA	NA	adaptor related protein complex 5 subunit beta 1	6.50953e-07	0.000189937	up	yes
NC_063067.1	+	17349218	17354108	XM_048178266.1	5	1361	nmnat1	nmnat1	GO:0000166(nucleotide binding);GO:0000309(nicotinamide-nucleotide adenylyltransferase activity);GO:0003824(catalytic activity);GO:0004515(nicotinate-nucleotide adenylyltransferase activity);GO:0005524(ATP binding);GO:0005634(nucleus);GO:0009058(biosynthetic process);GO:0009435(NAD biosynthetic process);GO:0016740(transferase activity);GO:0016779(nucleotidyltransferase activity);GO:0019363(pyridin…	00760(Nicotinate and nicotinamide metabolism)	K06210	EC:2.7.7.1;EC:2.7.7.18	nicotinamide nucleotide adenylyltransferase 1	6.92607e-07	0.000199204	down	yes
NC_063052.1	+	31131845	31142983	XM_048202788.1	8	1933	dnajc4	dnajc4	GO:0016020(membrane);GO:0016021(integral component of membrane)	NA	NA	NA	DnaJ (Hsp40) homolog, subfamily C, member 4	7.81756e-07	0.000220832	up	yes
NC_063045.1	-	4438963	4453733	XM_048182214.1	9	1704	ears2	ears2	GO:0000049(tRNA binding);GO:0000166(nucleotide binding);GO:0003723(RNA binding);GO:0004812(aminoacyl-tRNA ligase activity);GO:0004818(glutamate-tRNA ligase activity);GO:0005524(ATP binding);GO:0005737(cytoplasm);GO:0005739(mitochondrion);GO:0005759(mitochondrial matrix);GO:0006412(translation);GO:0006418(tRNA aminoacylation for protein translation);GO:0006424(glutamyl-tRNA aminoacylation);GO:0008…	00860(Porphyrin and chlorophyll metabolism);00970(Aminoacyl-tRNA biosynthesis)	K01885	EC:6.1.1.17	glutamyl-tRNA synthetase 2, mitochondrial	7.91532e-07	0.000220832	up	yes
NC_063063.1	-	24856825	24871375	XM_048170442.1	5	2361	gprc5c	gprc5c	GO:0004930(G-protein coupled receptor activity);GO:0005118(sevenless binding);GO:0007186(G-protein coupled receptor signaling pathway);GO:0007601(visual perception);GO:0016020(membrane);GO:0016021(integral component of membrane)	NA	NA	NA	G protein-coupled receptor, class C, group 5, member C	8.11199e-07	0.000220832	up	yes
NC_063060.1	-	5516022	5546618	XM_048162272.1	22	3214	pfkpb	pfkpb	GO:0000166(nucleotide binding);GO:0003824(catalytic activity);GO:0003872(6-phosphofructokinase activity);GO:0005524(ATP binding);GO:0005737(cytoplasm);GO:0006002(fructose 6-phosphate metabolic process);GO:0006096(glycolytic process);GO:0008152(metabolic process);GO:0016301(kinase activity);GO:0016310(phosphorylation);GO:0016740(transferase activity);GO:0046872(metal ion binding)	00010(Glycolysis / Gluconeogenesis);00030(Pentose phosphate pathway);00051(Fructose and mannose metabolism);00052(Galactose metabolism);03018(RNA degradation)	K00850	EC:2.7.1.11	phosphofructokinase, platelet b	8.1168e-07	0.000220832	up	yes
NC_063055.1	-	902724	918105	XM_048208832.1	16	2397	cdc14b	cdc14b	GO:0000793(condensed chromosome);GO:0000922(spindle pole);GO:0004722(protein serine/threonine phosphatase activity);GO:0004725(protein tyrosine phosphatase activity);GO:0005730(nucleolus);GO:0005737(cytoplasm);GO:0005813(centrosome);GO:0005819(spindle);GO:0006470(protein dephosphorylation);GO:0007049(cell cycle);GO:0007096(regulation of exit from mitosis);GO:0008138(protein tyrosine/serine/threon…	04110(Cell cycle)	K06639	EC:3.1.3.16;EC:3.1.3.48	cell division cycle 14B	8.45899e-07	0.000226345	up	yes
NC_063046.1	-	47320711	47337087	XM_048185763.1	25	7471	znf638	znf638	GO:0003676(nucleic acid binding);GO:0005634(nucleus);GO:0008270(zinc ion binding);GO:0008380(RNA splicing);GO:0046872(metal ion binding)	NA	NA	NA	zinc finger protein 638	8.54428e-07	0.000226345	up	yes
NC_063047.1	+	16681243	16709880	XM_048187960.1	21	3802	acsl1b	acsl1b	GO:0003824(catalytic activity);GO:0005575(cellular_component);GO:0008152(metabolic process)	00061(Fatty acid biosynthesis);00071(Fatty acid degradation);04146(Peroxisome);04216(Ferroptosis);04920(Adipocytokine signaling pathway);03320(PPAR signaling pathway)	K01897	EC:6.2.1.3	acyl-CoA synthetase long chain family member 1b	8.85856e-07	0.000231622	up	yes
NC_063052.1	+	32228414	32231771	XM_048202875.1	6	893	psmb12	psmb12	GO:0000502(proteasome complex);GO:0004175(endopeptidase activity);GO:0004298(threonine-type endopeptidase activity);GO:0005634(nucleus);GO:0005737(cytoplasm);GO:0005839(proteasome core complex);GO:0006508(proteolysis);GO:0008233(peptidase activity);GO:0016787(hydrolase activity);GO:0051603(proteolysis involved in cellular protein catabolic process)	03050(Proteasome)	K02738	EC:3.4.25.1	proteasome 20S subunit beta 12	8.99848e-07	0.000232264	up	yes
NC_063066.1	+	27133310	27182699	XM_048176250.1	15	3305	pdlim7	pdlim7	GO:0001756(somitogenesis);GO:0001947(heart looping);GO:0003143(embryonic heart tube morphogenesis);GO:0003190(atrioventricular valve formation);GO:0003294(atrial ventricular junction remodeling);GO:0005737(cytoplasm);GO:0005856(cytoskeleton);GO:0015629(actin cytoskeleton);GO:0031941(filamentous actin);GO:0033339(pectoral fin development);GO:0046872(metal ion binding);GO:0048471(perinuclear region…	NA	NA	NA	PDZ and LIM domain 7	9.16473e-07	0.000233561	up	yes
NC_063064.1	-	28789787	28794548	XM_048172869.1	3	3061	ap5b1	ap5b1	GO:0016197(endosomal transport);GO:0030119(AP-type membrane coat adaptor complex)	NA	NA	NA	adaptor related protein complex 5 subunit beta 1	9.62426e-07	0.000240771	down	yes
NC_063054.1	+	23715389	23762926	XM_048206834.1	9	7482	nhsl1b	nhsl1b	GO:0016020(membrane);GO:0046982(protein heterodimerization activity);GO:0097475(motor neuron migration)	NA	NA	NA	NHS-like 1b	9.6868e-07	0.000240771	down	yes
NC_063060.1	-	5516022	5546617	XM_048162271.1	22	3213	pfkpb	pfkpb	GO:0000166(nucleotide binding);GO:0003824(catalytic activity);GO:0003872(6-phosphofructokinase activity);GO:0005524(ATP binding);GO:0005737(cytoplasm);GO:0006002(fructose 6-phosphate metabolic process);GO:0006096(glycolytic process);GO:0008152(metabolic process);GO:0016301(kinase activity);GO:0016310(phosphorylation);GO:0016740(transferase activity);GO:0046872(metal ion binding)	00010(Glycolysis / Gluconeogenesis);00030(Pentose phosphate pathway);00051(Fructose and mannose metabolism);00052(Galactose metabolism);03018(RNA degradation)	K00850	EC:2.7.1.11	phosphofructokinase, platelet b	1.00213e-06	0.000243202	up	yes
NC_063046.1	+	26727248	26769950	XM_048184723.1	33	6523	malrd1	malrd1	GO:0016020(membrane);GO:0016021(integral component of membrane)	NA	NA	NA	MAM and LDL receptor class A domain containing 1	1.00262e-06	0.000243202	up	yes
NC_063067.1	+	17349115	17354108	XM_048178265.1	5	1299	nmnat1	nmnat1	GO:0000166(nucleotide binding);GO:0000309(nicotinamide-nucleotide adenylyltransferase activity);GO:0003824(catalytic activity);GO:0004515(nicotinate-nucleotide adenylyltransferase activity);GO:0005524(ATP binding);GO:0005634(nucleus);GO:0009058(biosynthetic process);GO:0009435(NAD biosynthetic process);GO:0016740(transferase activity);GO:0016779(nucleotidyltransferase activity);GO:0019363(pyridin…	00760(Nicotinate and nicotinamide metabolism)	K06210	EC:2.7.7.1;EC:2.7.7.18	nicotinamide nucleotide adenylyltransferase 1	1.05879e-06	0.00025377	up	yes
NC_063046.1	+	58272831	58319773	XM_048186220.1	28	5623	usp47	usp47	GO:0006284(base-excision repair);GO:0006511(ubiquitin-dependent protein catabolic process);GO:0016020(membrane);GO:0016021(integral component of membrane);GO:0016579(protein deubiquitination);GO:0036459(thiol-dependent ubiquitinyl hydrolase activity);GO:0042981(regulation of apoptotic process);GO:0045892(negative regulation of transcription, DNA-templated)	NA	NA	NA	ubiquitin specific peptidase 47	1.09574e-06	0.000259536	up	yes
NC_063066.1	-	5109295	5124481	XM_048176595.1	4	3810	cplx2	cplx2	GO:0006836(neurotransmitter transport);GO:0019905(syntaxin binding)	NA	NA	NA	complexin 2	1.11605e-06	0.000261273	down	yes
NC_063064.1	+	29371784	29398960	XM_048171983.1	24	6130	per3	per3	GO:0009648(photoperiodism);GO:0032922(circadian regulation of gene expression)	05168(Herpes simplex infection)	K21945	NA	period circadian clock 3	1.14404e-06	0.000263131	down	yes
NC_063055.1	-	11080747	11104416	XM_048208696.1	21	3588	osbpl9	osbpl9	GO:0005575(cellular_component);GO:0006869(lipid transport)	NA	NA	NA	oxysterol binding protein-like 9	1.15013e-06	0.000263131	up	yes
NC_063051.1	+	18524883	18577357	XM_048199821.1	12	6909	shroom2a	shroom2a	GO:0051015(actin filament binding)	NA	NA	NA	shroom family member 2a	1.17177e-06	0.00026507	down	yes
NC_063050.1	+	14838564	14848580	XM_048196003.1	11	2286	ltv1	ltv1	GO:0000056(ribosomal small subunit export from nucleus);GO:0005634(nucleus);GO:0030688(preribosome, small subunit precursor);GO:0031902(late endosome membrane);GO:0034448(EGO complex);GO:0042274(ribosomal small subunit biogenesis)	NA	NA	NA	LTV1 ribosome biogenesis factor	1.19905e-06	0.000268229	down	yes
NC_063047.1	-	41606068	41615299	XM_048189406.1	14	3035	LOC125267605	LOC125267605	GO:0036064(ciliary basal body);GO:0060271(cilium assembly)	NA	NA	NA	WD repeat-containing protein 5-like	1.38652e-06	0.000306757	down	yes
NC_063063.1	+	30591875	30601425	XM_048170148.1	6	1773	bnip3	bnip3	GO:0005635(nuclear envelope);GO:0005740(mitochondrial envelope);GO:0005741(mitochondrial outer membrane);GO:0005783(endoplasmic reticulum);GO:0016020(membrane);GO:0016021(integral component of membrane);GO:0043065(positive regulation of apoptotic process);GO:0043068(positive regulation of programmed cell death);GO:0097345(mitochondrial outer membrane permeabilization)	04068(FoxO signaling pathway);04140(Autophagy - animal);04137(Mitophagy - animal)	K15464	NA	BCL2 interacting protein 3	1.48368e-06	0.000324684	up	yes
NC_063063.1	+	34617334	34639245	XM_048169946.1	22	2757	exoc7	exoc7	GO:0000145(exocyst);GO:0003674(molecular_function);GO:0006887(exocytosis)	04910(Insulin signaling pathway)	K07195	NA	exocyst complex component 7	1.54683e-06	0.000333591	down	yes
NC_063052.1	+	31132079	31142983	XM_048202789.1	8	2169	dnajc4	dnajc4	GO:0016020(membrane);GO:0016021(integral component of membrane)	NA	NA	NA	DnaJ (Hsp40) homolog, subfamily C, member 4	1.55752e-06	0.000333591	down	yes
NC_063067.1	-	13395611	13401391	XM_048178389.1	14	2115	zgc:154075	zgc:154075	GO:0005575(cellular_component);GO:0008152(metabolic process);GO:0016491(oxidoreductase activity);GO:0055114(oxidation-reduction process)	NA	NA	NA	uncharacterized protein LOC556929 homolog	1.64356e-06	0.000342729	up	yes
NC_063060.1	-	34315735	34333445	XM_048164884.1	21	3859	paxip1	paxip1	GO:0005634(nucleus);GO:0006281(DNA repair);GO:0006351(transcription, DNA-templated);GO:0006355(regulation of transcription, DNA-templated);GO:0006974(cellular response to DNA damage stimulus)	NA	NA	NA	PAX interacting (with transcription-activation domain) protein 1	1.64518e-06	0.000342729	down	yes
NC_063063.1	+	548838	557921	XM_048170744.1	12	2011	LOC125255461	LOC125255461	GO:0000045(autophagosome assembly);GO:0000422(autophagy of mitochondrion);GO:0005829(cytosol);GO:0006497(protein lipidation);GO:0019898(extrinsic component of membrane);GO:0032266(phosphatidylinositol-3-phosphate binding);GO:0034045(phagophore assembly site membrane);GO:0034497(protein localization to phagophore assembly site);GO:0044804(autophagy of nucleus);GO:0080025(phosphatidylinositol-3,5-b…	04140(Autophagy - animal);04136(Autophagy - other eukaryotes)	K17908	NA	WD repeat domain phosphoinositide-interacting protein 1	1.65125e-06	0.000342729	down	yes
NC_063051.1	-	22501709	22669225	XM_048200088.1	17	5970	prkcaa	prkcaa	GO:0000166(nucleotide binding);GO:0004672(protein kinase activity);GO:0004674(protein serine/threonine kinase activity);GO:0004697(protein kinase C activity);GO:0005524(ATP binding);GO:0005622(intracellular);GO:0006468(protein phosphorylation);GO:0007596(blood coagulation);GO:0008270(zinc ion binding);GO:0016301(kinase activity);GO:0016310(phosphorylation);GO:0016740(transferase activity);GO:0018…	04010(MAPK signaling pathway);04012(ErbB signaling pathway);04310(Wnt signaling pathway);04370(VEGF signaling pathway);04020(Calcium signaling pathway);04070(Phosphatidylinositol signaling system);04150(mTOR signaling pathway);04510(Focal adhesion);04540(Gap junction);04912(GnRH signaling pathway);04916(Melanogenesis);04261(Adrenergic signaling in cardiomyocytes);04270(Vascular smooth muscle cont…	K02677	EC:2.7.11.13	protein kinase C, alpha, a	1.73309e-06	0.000356045	up	yes
NC_063045.1	-	6238568	6241186	XM_048182302.1	4	1364	LOC125263292	LOC125263292	GO:0005615(extracellular space);GO:0009266(response to temperature stimulus)	04115(p53 signaling pathway);04218(Cellular senescence)	K10138	NA	insulin-like growth factor-binding protein 1	1.88053e-06	0.000380932	up	yes
NC_063047.1	-	24037479	24043623	XM_048188462.1	14	2845	kyat1	kyat1	GO:0003824(catalytic activity);GO:0006575(cellular modified amino acid metabolic process);GO:0008483(transaminase activity);GO:0009058(biosynthetic process);GO:0016212(kynurenine-oxoglutarate transaminase activity);GO:0016740(transferase activity);GO:0016829(lyase activity);GO:0030170(pyridoxal phosphate binding);GO:0047804(cysteine-S-conjugate beta-lyase activity);GO:0070189(kynurenine metabolic…	00380(Tryptophan metabolism);00450(Selenocompound metabolism)	K00816	EC:2.6.1.7;EC:4.4.1.13	kynurenine aminotransferase 1	1.89756e-06	0.000380932	up	yes

## Sheet: Table S7
Table S7: GO enrichment analysis of DEGs
GO_ID	GO_Term	GO_function	GO_class	Genes	S gene number	TS gene number	B gene number	TB gene number	pvalue
GO:0006695	cholesterol biosynthetic process	biological_process	9	apoa1a;apoa4a;apoea;LOC125244030;LOC125244117;LOC125244118;LOC125276031;mvda;mvk;pmvk;si:dkey-7f3.14	11	1678	20	25320	1.0081e-08
GO:0016126	sterol biosynthetic process	biological_process	8	hmgcra;hmgcs1;LOC125276031;msmo1;mvda;mvk;pmvk;prkag2a;si:ch1073-429i10.1;sqlea;tm7sf2	11	1678	23	25320	6.73782e-08
GO:0019433	triglyceride catabolic process	biological_process	10	apoa1a;apoa4a;apoea;LOC125244030;LOC125244117;LOC125244118;LOC125247229;pnpla2;si:dkey-7f3.14	9	1678	19	25320	1.21302e-06
GO:0010898	positive regulation of triglyceride catabolic process	biological_process	9	apoa1a;apoa4a;LOC125244030;LOC125244117;LOC125244118;LOC125247229;pnpla2;si:dkey-7f3.14	8	1678	16	25320	2.9109e-06
GO:0042632	cholesterol homeostasis	biological_process	9	apoa1a;apoa4a;apoea;LOC125244030;LOC125244117;LOC125244118;LOC125251471;LOC125265875;si:dkey-7f3.14	9	1678	21	25320	3.41797e-06
GO:0015175	neutral amino acid transmembrane transporter activity	molecular_function	8	LOC125276021;LOC125276025;LOC125276026;slc15a1b;slc43a2a;slc43a2b;slc6a19b	7	1678	13	25320	6.66926e-06
GO:0045930	negative regulation of mitotic cell cycle	biological_process	8	heca;LOC125243880;LOC125245014;LOC125245016;LOC125245017;LOC125245143;LOC125245154;LOC125245159;LOC125246324;LOC125247372;LOC125250415;LOC125252765;LOC125261235;LOC125261353;LOC125261590;LOC125275503;LOC125275504;LOC125276243	18	1678	86	25320	1.11357e-05
GO:0060228	phosphatidylcholine-sterol O-acyltransferase activator activity	molecular_function	6	apoa1a;apoa4a;apoea;LOC125244030;LOC125244117;LOC125244118;si:dkey-7f3.14	7	1678	14	25320	1.25725e-05
GO:0046470	phosphatidylcholine metabolic process	biological_process	9	abhd3;apoa1a;apoa4a;LOC125244030;LOC125244117;LOC125244118;si:dkey-7f3.14	7	1678	14	25320	1.25725e-05
GO:0010873	positive regulation of cholesterol esterification	biological_process	10	apoa1a;apoa4a;apoea;LOC125244030;LOC125244117;LOC125244118;si:dkey-7f3.14	7	1678	14	25320	1.25725e-05
GO:0006694	steroid biosynthetic process	biological_process	7	hmgcs1;hsd3b7;LOC125276031;msmo1;mvda;mvk;nsdhl;pmvk;sdr42e1	9	1678	24	25320	1.26748e-05
GO:0043027	cysteine-type endopeptidase inhibitor activity involved in apoptotic process	molecular_function	9	LOC125243880;LOC125245014;LOC125245016;LOC125245017;LOC125245143;LOC125245154;LOC125245159;LOC125246324;LOC125247372;LOC125250415;LOC125252765;LOC125261235;LOC125261353;LOC125261590;LOC125275503;LOC125275504;LOC125276243	17	1678	79	25320	1.3171e-05
GO:0033700	phospholipid efflux	biological_process	9	apoa1a;apoa4a;apoea;LOC125244030;LOC125244117;LOC125244118;si:dkey-7f3.14	7	1678	15	25320	2.22211e-05
GO:0034372	very-low-density lipoprotein particle remodeling	biological_process	10	apoa1a;apoa4a;apoea;LOC125244030;LOC125244117;LOC125244118;si:dkey-7f3.14	7	1678	15	25320	2.22211e-05
GO:0034380	high-density lipoprotein particle assembly	biological_process	9	apoa1a;apoa4a;apoea;LOC125244030;LOC125244117;LOC125244118;si:dkey-7f3.14	7	1678	15	25320	2.22211e-05
GO:0031102	neuron projection regeneration	biological_process	6	apoa1a;apoa4a;apoea;LOC125244030;LOC125244117;LOC125244118;si:dkey-7f3.14	7	1678	16	25320	3.72401e-05
GO:0034364	high-density lipoprotein particle	cellular_component	5	apoa1a;apoa4a;apoea;LOC125244030;LOC125244117;LOC125244118;si:dkey-7f3.14	7	1678	16	25320	3.72401e-05
GO:0043691	reverse cholesterol transport	biological_process	10	apoa1a;apoa4a;apoea;LOC125244030;LOC125244117;LOC125244118;si:dkey-7f3.14	7	1678	16	25320	3.72401e-05
GO:0004553	hydrolase activity, hydrolyzing O-glycosyl compounds	molecular_function	6	ctbs;gba3;gla;glb1l2;glb1;hexa;klb;kl;LOC125257023;LOC125257060;naga	11	1678	40	25320	4.03636e-05
GO:0033344	cholesterol efflux	biological_process	10	abcg2b;apoa1a;apoa4a;apoea;LOC125244030;LOC125244117;LOC125244118;si:dkey-7f3.14	8	1678	22	25320	5.04822e-05
GO:0006936	muscle contraction	biological_process	6	desmb;lmod1b;LOC125253620;LOC125256518;lsp1b;slmapb;tpm1;tpm4b;trdn	9	1678	28	25320	5.25627e-05
GO:0030300	regulation of intestinal cholesterol absorption	biological_process	10	apoa1a;apoa4a;LOC125244030;LOC125244117;LOC125244118;si:dkey-7f3.14	6	1678	12	25320	5.4781e-05
GO:0045723	positive regulation of fatty acid biosynthetic process	biological_process	9	apoa1a;apoa4a;LOC125244030;LOC125244117;LOC125244118;si:dkey-7f3.14	6	1678	12	25320	5.4781e-05
GO:0005975	carbohydrate metabolic process	biological_process	5	chia.1;chst14;chst7;ctbs;gba3;gck;gla;glb1l2;glb1;hexa;hkdc1;hyal2b;klb;kl;ldhba;LOC125257023;LOC125257060;LOC125274856;LOC125274857;man2b1;naga;npl;pgm5;ppp1r3b;ppp1r3cb;slc3a2b	26	1678	170	25320	5.59869e-05
GO:0051603	proteolysis involved in cellular protein catabolic process	biological_process	8	cpvl;ctsbb;ctsc;ctsh;ctsl.1;ctsla;ctsz;lgmn;LOC125243016;psmb12;psmb13a;si:ch211-122f10.4;zgc:110239	13	1678	56	25320	5.83644e-05
GO:0042627	chylomicron	cellular_component	5	apoa1a;apoa4a;apoea;LOC125244030;LOC125244117;LOC125244118;si:dkey-7f3.14	7	1678	17	25320	5.96836e-05
GO:0005525	GTP binding	molecular_function	8	arl14;arl4ab;arl5c;cgasa;eef2l2;ehd2b;ehd3;gem;gna12a;gnal;gnao1b;LOC125243689;LOC125244110;LOC125244315;LOC125245127;LOC125246551;LOC125246552;LOC125246571;LOC125246857;LOC125246860;LOC125247049;LOC125247897;LOC125247926;LOC125250397;LOC125251389;LOC125252935;LOC125256467;LOC125257734;LOC125257823;LOC125257824;LOC125257829;LOC125257960;LOC125258121;LOC125258550;LOC125260904;LOC125261073;LOC12526…	81	1678	793	25320	7.07036e-05
GO:0090131	mesenchyme migration	biological_process	5	acta1a;acta2;actc1a;actc2	4	1678	5	25320	9.10391e-05
GO:0042157	lipoprotein metabolic process	biological_process	7	apoa1a;apoa4a;apoea;LOC125244030;LOC125244117;LOC125244118;LOC125249296;LOC125263972;si:dkey-7f3.14	9	1678	31	25320	0.000128017
GO:0031210	phosphatidylcholine binding	molecular_function	6	apoa1a;apoa4a;LOC125244030;LOC125244117;LOC125244118;si:dkey-7f3.14	6	1678	14	25320	0.000158605
GO:0051006	positive regulation of lipoprotein lipase activity	biological_process	9	apoa1a;apoa4a;LOC125244030;LOC125244117;LOC125244118;si:dkey-7f3.14	6	1678	14	25320	0.000158605
GO:0004197	cysteine-type endopeptidase activity	molecular_function	8	casp21;casp9;cflara;ctsbb;ctsc;ctsh;ctsl.1;ctsla;ctsz;lgmn;LOC125243016;LOC125271067;malt2;zgc:110239	14	1678	70	25320	0.000171939
GO:0017127	cholesterol transporter activity	molecular_function	6	abcg2b;apoa1a;apoa4a;apoea;LOC125244030;LOC125244117;LOC125244118;si:dkey-7f3.14	8	1678	26	25320	0.000194275
GO:0003700	DNA binding transcription factor activity	molecular_function	4	arntl1a;arntl2;atf3;bcl3;cdx4;cebpa;cebpb;cebpd;creb3l3b;csrnp2;dbpb;e2f4;ehf;elf3;esrra;etv7;fosab;foxa1;foxd2;foxk2b;foxo3a;foxo3b;foxp1a;hif1al;hoxa3a;hoxa5a;hoxb2a;hoxb3a;hoxd3a;hoxd4a;irf2a;junbb;june;LOC125243365;LOC125250527;LOC125271881;LOC125275391;LOC125275393;mafbb;mafga;myca;mycb;mych;mycla;nfe2l3;nfic;nfil3-5;nfil3-6;nfil3;nkx6.1;nr1d1;nr1d2a;nr1d4b;nr2f1a;pbx3b;pparaa;pparda;prdm1b;…	70	1678	686	25320	0.000220176
GO:0017017	MAP kinase tyrosine/serine/threonine phosphatase activity	molecular_function	10	dusp1;dusp2;dusp4;dusp6;dusp7;zgc:153044	6	1678	15	25320	0.000249527
GO:0046477	glycosylceramide catabolic process	biological_process	11	gba3;gla;naga	3	1678	3	25320	0.000290576
GO:0019287	isopentenyl diphosphate biosynthetic process, mevalonate pathway	biological_process	9	mvda;mvk;pmvk	3	1678	3	25320	0.000290576
GO:0008202	steroid metabolic process	biological_process	6	apoa1a;hmgcs1;insig1;LOC125276031;msmo1;mvda;mvk;pmvk	8	1678	28	25320	0.000343145
GO:0032922	circadian regulation of gene expression	biological_process	5	ciarta;LOC125243676;nfil3-5;nfil3-6;nr1d1;nr1d2a	6	1678	16	25320	0.0003769
GO:0070328	triglyceride homeostasis	biological_process	9	apoa1a;apoa4a;LOC125244030;LOC125244117;LOC125244118;si:dkey-7f3.14	6	1678	16	25320	0.0003769
GO:0005506	iron ion binding	molecular_function	8	cdo1;egln3;faxdc2;LOC125251206;LOC125251471;LOC125260638;LOC125265875;LOC125270559;LOC125270561;LOC125270562;LOC125271926;LOC125274239;LOC125276031;LOC125277052;LOC125277059;LOC125277847;LOC125277848;LOC125277849;LOC125278054;meltf;msmo1;nos2b;phf2;si:ch211-113j14.1;tph1b	25	1678	182	25320	0.000426273
GO:0015485	cholesterol binding	molecular_function	7	apoa1a;apoa4a;apoea;LOC125244030;LOC125244117;LOC125244118;si:dkey-7f3.14	7	1678	23	25320	0.000528916
GO:0008201	heparin binding	molecular_function	6	ccn2a;crispld2;LOC125246342;LOC125256442;LOC125258832;lrpap1;rspo1;thbs1a;thbs2a;thbs3a;vegfba	11	1678	53	25320	0.000600767
GO:0008138	protein tyrosine/serine/threonine phosphatase activity	molecular_function	9	dusp1;dusp27;dusp2;dusp3a;dusp4;dusp6;dusp7;ptenb;ptp4a3a;si:ch211-195b15.8;zgc:153044	11	1678	54	25320	0.000709863
GO:0008203	cholesterol metabolic process	biological_process	8	apoa1a;insig1;LOC125276031;mvda;mvk;pmvk;sqlea	7	1678	25	25320	0.000922648
GO:0048514	blood vessel morphogenesis	biological_process	6	LOC125243880;LOC125245014;LOC125245016;LOC125245017;LOC125245143;LOC125245154;LOC125245159;LOC125246324;LOC125247372;LOC125250415;LOC125252765;LOC125261235;LOC125261353;LOC125261590;LOC125275503;LOC125275504;LOC125276243;stk25a	18	1678	120	25320	0.000931096
GO:0043401	steroid hormone mediated signaling pathway	biological_process	6	abhd2b;esrra;LOC125243365;nr0b2a;nr1d1;nr1d2a;nr1d4b;nr2f1a;pparaa;pparda;rorca;vdra;vdrb	13	1678	73	25320	0.000931744
GO:0016798	hydrolase activity, acting on glycosyl bonds	molecular_function	5	galca;gba3;gla;glb1l2;glb1;hexa;hyal2b;man2b1;naga;smpd1;zgc:136858	11	1678	56	25320	0.000977681
GO:0006508	proteolysis	biological_process	7	adam15;adamts12;adamts1;aebp1b;ank2b;capn10;casp21;casp9;cflara;cpa4;cpvl;ctrb.3;ctsbb;ctsc;ctsh;ctsl.1;ctsla;ctsz;dhh;dpp7;ela2l;lgmn;LOC125243016;LOC125243150;LOC125243974;LOC125243987;LOC125247636;LOC125248876;LOC125249363;LOC125251134;LOC125252217;LOC125252218;LOC125256649;LOC125260724;LOC125262550;LOC125262682;LOC125262699;LOC125263462;LOC125263465;LOC125270384;LOC125270795;LOC125271067;LOC1…	60	1678	601	25320	0.00102584
GO:0005158	insulin receptor binding	molecular_function	6	irs2a;irs2b;LOC125260111;LOC125265406;si:ch73-335l21.1	5	1678	13	25320	0.00104273
GO:0008299	isoprenoid biosynthetic process	biological_process	8	fdps;hmgcra;hmgcs1;mvda;mvk	5	1678	13	25320	0.00104273
GO:0016358	dendrite development	biological_process	8	grip1;map1b;nbeaa;ntn1a;ulk2	5	1678	13	25320	0.00104273
GO:0016705	oxidoreductase activity, acting on paired donors, with incorporation or reduction of molecular oxygen	molecular_function	5	egln3;LOC125251206;LOC125251471;LOC125260638;LOC125265875;LOC125270559;LOC125270561;LOC125270562;LOC125271926;LOC125274239;LOC125276031;LOC125277847;LOC125277848;LOC125277849;LOC125278054;si:ch211-113j14.1	16	1678	102	25320	0.00107724
GO:0006857	oligopeptide transport	biological_process	9	slc15a1a;slc15a1b;slc15a4	3	1678	4	25320	0.00110463
GO:0006707	cholesterol catabolic process	biological_process	9	apoea;LOC125251471;LOC125265875	3	1678	4	25320	0.00110463
GO:0003854	3-beta-hydroxy-delta5-steroid dehydrogenase activity	molecular_function	7	hsd3b7;nsdhl;sdr42e1	3	1678	4	25320	0.00110463
GO:0004497	monooxygenase activity	molecular_function	5	bco1;LOC125251471;LOC125260638;LOC125265875;LOC125270559;LOC125270561;LOC125270562;LOC125271926;LOC125274239;LOC125276031;LOC125277847;LOC125277848;LOC125277849;LOC125278054;si:ch211-113j14.1;tph1b	16	1678	106	25320	0.00163296
GO:0003707	steroid hormone receptor activity	molecular_function	5	abhd2b;esrra;LOC125243365;nr0b2a;nr1d1;nr1d2a;nr1d4b;nr2f1a;pparaa;pparda;rorca;vdra;vdrb	13	1678	78	25320	0.00175139
GO:0044297	cell body	cellular_component	4	acta1a;acta2;actc1a;actc2	4	1678	9	25320	0.00184832
GO:0016525	negative regulation of angiogenesis	biological_process	8	ntn1a;per2;ptenb;s1pr1;thbs1a;thbs2a;yjefn3	7	1678	28	25320	0.00190802
GO:0008286	insulin receptor signaling pathway	biological_process	8	irs2a;irs2b;kl;LOC125260111;LOC125265406;si:ch73-335l21.1;si:dkeyp-72e1.9	7	1678	28	25320	0.00190802
GO:0009617	response to bacterium	biological_process	7	angptl4;cebpb;cpt1b;cxcl8a;cxcr4b;LOC125252217;LOC125252218;LOC125259487;LOC125272827;mxa	10	1678	52	25320	0.00194155
GO:0020037	heme binding	molecular_function	6	cbsa;hmox1a;ido1;LOC125251471;LOC125260638;LOC125265875;LOC125270559;LOC125270561;LOC125270562;LOC125271926;LOC125274239;LOC125276031;LOC125277847;LOC125277848;LOC125277849;LOC125278054;nos2b;si:ch211-113j14.1	18	1678	130	25320	0.00234455
GO:0047493	ceramide cholinephosphotransferase activity	molecular_function	7	samd8;sgms1b;sgms2b	3	1678	5	25320	0.00262501
GO:0033188	sphingomyelin synthase activity	molecular_function	7	samd8;sgms1b;sgms2b	3	1678	5	25320	0.00262501
GO:0055085	transmembrane transport	biological_process	6	abcb8;cacna1db;flvcr2b;kcnc3b;kcnd3;kcnq5a;LOC125252366;LOC125252367;LOC125256804;LOC125263985;scn4ab;si:ch1073-513e17.1;si:ch73-193i2.2;slc12a5b;slc15a1a;slc15a1b;slc15a4;slc16a10;slc16a3b;slc16a5b;slc16a7;slc16a9a;slc18a2;slc22a13a;slc25a22a;slc25a23b;slc25a25a;slc25a37;slc25a38a;slc25a43;slc25a55a;slc26a6;slc2a9l2;slc35f2l;slc35f6;slc39a13;slc39a14;slc39a3;slc43a2a;slc43a2b;slc47a1;slco1e1;slc…	50	1678	502	25320	0.00269296
GO:1902476	chloride transmembrane transport	biological_process	10	clic2;LOC125247246;LOC125248277;LOC125248388;LOC125248390;slc12a5b;slc26a6	7	1678	30	25320	0.00292063
GO:0001764	neuron migration	biological_process	7	cxcr4b;fgf13a;LOC125265745;LOC125267744;nav1a;nkx6.1;pomgnt2;prickle1a	8	1678	38	25320	0.00298846
GO:0005764	lysosome	cellular_component	8	cd164;ctsbb;ctsc;ctsh;ctsl.1;ctsla;ctsz;eva1a;galca;ifi30;LOC125243016;napsa;rnaset2;scarb2a;slc48a1a;slc48a1b;zgc:110239	17	1678	123	25320	0.00311302
GO:0042742	defense response to bacterium	biological_process	8	bcl3;leap2;LOC125243880;LOC125245014;LOC125245016;LOC125245017;LOC125245143;LOC125245154;LOC125245159;LOC125246324;LOC125247372;LOC125250415;LOC125252765;LOC125261235;LOC125261353;LOC125261590;LOC125275503;LOC125275504;LOC125276243;mpeg1.2;nos2b;pglyrp5;si:ch211-180a12.2	23	1678	188	25320	0.00332248
GO:0006629	lipid metabolic process	biological_process	5	aasdh;abhd2b;apoa1a;dgat2;elovl2;elovl7b;elovl8b;fads2;faxdc2;galca;hmgcs1;insig1;LOC125243665;LOC125247229;LOC125252776;LOC125276031;msmo1;mvda;mvk;nkl.2;pla2g15;plbd1a;pmvk;pnpla2;scdb;si:ch1073-429i10.1	26	1678	223	25320	0.00365243
GO:0006355	regulation of transcription, DNA-templated	biological_process	8	ago2;arntl1a;arntl2;atf3;atoh1b;bcl3;bcor;ccnd1;ccnl1b;cdca7b;cdx4;cebpa;cebpb;cebpd;cited2;cited4a;cited4b;creb3l3b;crsp7;dbpb;e2f4;ehf;elf3;esrra;etv7;fosab;foxa1;foxd2;foxk2b;foxo3a;foxo3b;foxp1a;fus;hand2;hexim1;hif1al2;hif1al;hoxa11b;hoxa1a;hoxa3a;hoxa5a;hoxa9b;hoxb1b;hoxb2a;hoxb3a;hoxd11a;hoxd3a;hoxd4a;hoxd9a;irf2a;junbb;june;LOC125243365;LOC125250527;LOC125271881;LOC125275391;LOC125275393;…	105	1678	1223	25320	0.00376061
GO:0030198	extracellular matrix organization	biological_process	6	bcl3;crispld2;LOC125258832;olfml2bb;tgfbi;thbs1a;thbs2a;thbs3a;thbs4a	9	1678	48	25320	0.00384985
GO:0006351	transcription, DNA-templated	biological_process	8	ablim2;arntl1a;arntl2;bcl3;ccnd1;ccnl1b;ccnt1;crsp7;e2f4;esrra;foxo3a;foxo3b;foxp1a;gtf3c6;hand2;hexim1;hif1al2;hif1al;hoxa11b;hoxa1a;hoxa3a;hoxa5a;hoxa9b;hoxb1b;hoxb2a;hoxb3a;hoxd11a;hoxd3a;hoxd4a;hoxd9a;irf2a;LOC125243365;LOC125271881;LOC125275391;LOC125275393;loxl2a;mafbb;mafga;myca;mycb;nfe2l3;nfic;nfil3;nr0b2a;nr1d1;nr1d2a;nr1d4b;nr2f1a;phf2;pparaa;pparda;prim2;prmt6;rorca;rybpb;satb2;smad6b…	68	1678	740	25320	0.00399918
GO:0046513	ceramide biosynthetic process	biological_process	10	cers1;cers3b;samd8;sgms1b;sgms2b	5	1678	17	25320	0.00401225
GO:0043565	sequence-specific DNA binding	molecular_function	7	atoh1b;bcl11aa;bcl11ab;cdx4;csrnp2;ehf;elf3;esrra;etv7;foxa1;foxd2;foxk2b;foxo3a;foxo3b;foxp1a;hoxa11b;hoxa1a;hoxa3a;hoxa5a;hoxa9b;hoxb1b;hoxb2a;hoxb3a;hoxd11a;hoxd3a;hoxd4a;hoxd9a;LOC125243365;LOC125244344;LOC125275391;LOC125275393;mafbb;msx1a;nkx6.1;nr1d1;nr1d2a;nr1d4b;nr2f1a;osr2;pbx3b;pparaa;pparda;rorca;sall2;satb2;tfcp2l1;tsnax;vdra;vdrb	49	1678	500	25320	0.0040484
GO:0006633	fatty acid biosynthetic process	biological_process	10	acacb;elovl2;elovl7b;elovl8b;fads2;mcat;prkag2a;scdb	8	1678	40	25320	0.00417833
GO:0009648	photoperiodism	biological_process	7	arntl1a;arntl2;per1a;per2	4	1678	11	25320	0.00434852
GO:0005229	intracellular calcium activated chloride channel activity	molecular_function	7	LOC125247246;LOC125248277;LOC125248388;LOC125248390	4	1678	11	25320	0.00434852
GO:0019216	regulation of lipid metabolic process	biological_process	7	irs2a;irs2b;LOC125265406;si:ch73-335l21.1	4	1678	11	25320	0.00434852
GO:0060438	trachea development	biological_process	6	hydin;LOC125247246	2	1678	2	25320	0.0043895
GO:0006231	dTMP biosynthetic process	biological_process	12	dctd;tyms	2	1678	2	25320	0.0043895
GO:0001667	ameboidal-type cell migration	biological_process	7	cxcr4b;wnt5b	2	1678	2	25320	0.0043895
GO:0042662	negative regulation of mesodermal cell fate specification	biological_process	10	klf2a;klf2b	2	1678	2	25320	0.0043895
GO:0006601	creatine biosynthetic process	biological_process	7	gamt;gatm	2	1678	2	25320	0.0043895
GO:0070972	protein localization to endoplasmic reticulum	biological_process	8	ank2b;ppp1r15a	2	1678	2	25320	0.0043895
GO:0043576	regulation of respiratory gaseous exchange	biological_process	6	hmox1a;vhl	2	1678	2	25320	0.0043895
GO:0070644	vitamin D response element binding	molecular_function	11	vdra;vdrb	2	1678	2	25320	0.0043895
GO:0043068	positive regulation of programmed cell death	biological_process	8	bnip3;bnip4	2	1678	2	25320	0.0043895
GO:0008123	cholesterol 7-alpha-monooxygenase activity	molecular_function	7	LOC125251471;LOC125265875	2	1678	2	25320	0.0043895
GO:0016139	glycoside catabolic process	biological_process	8	gla;naga	2	1678	2	25320	0.0043895
GO:0004557	alpha-galactosidase activity	molecular_function	8	gla;naga	2	1678	2	25320	0.0043895
GO:0006685	sphingomyelin catabolic process	biological_process	9	LOC125255577;smpd1;smpdl3b	3	1678	6	25320	0.00499132
GO:0004565	beta-galactosidase activity	molecular_function	8	gba3;glb1l2;glb1	3	1678	6	25320	0.00499132
GO:0050873	brown fat cell differentiation	biological_process	7	metrnla;ppargc1a;ppargc1b	3	1678	6	25320	0.00499132
GO:0043066	negative regulation of apoptotic process	biological_process	9	angptl4;bcl3;bmp4;LOC125243880;LOC125245014;LOC125245016;LOC125245017;LOC125245143;LOC125245154;LOC125245159;LOC125246324;LOC125247372;LOC125250415;LOC125252765;LOC125261235;LOC125261353;LOC125261590;LOC125275503;LOC125275504;LOC125276243;mcl1b;mtdhb;pim1;supv3l1	24	1678	207	25320	0.00545095
GO:0008233	peptidase activity	molecular_function	5	adamts12;adamts1;adamtsl3;adamtsl7;capn10;casp21;casp9;cpa4;cpvl;ctrb.3;ctsbb;ctsc;ctsh;ctsl.1;ctsla;dhh;ela2l;fgl2b;lgmn;LOC125243016;LOC125243974;LOC125243987;LOC125247636;LOC125248876;LOC125260724;LOC125262699;LOC125263462;LOC125263465;LOC125271067;LOC125280616;mmp14b;mpnd;napsa;prss59.1;psmb12;psmb13a;si:ch211-122f10.4;tmprss4a;zgc:110239;zgc:154142;zranb1b	41	1678	410	25320	0.00574567
GO:0005576	extracellular region	cellular_component	3	acp7;ada2a;adamts12;adamts1;adamtsl5;anos1a;apoa1a;apoa4a;apoea;bmp4;ccl19b;ccl20b;ccn2a;chia.1;cilp2;cnpy4;col27a1b;col4a2;crim1;cxcl8a;dhh;dkk3b;emilin1a;fgf13a;fibinb;ifi30;igfbp3;igfbp6b;il15;LOC125244030;LOC125245035;LOC125249207;LOC125249296;LOC125251832;LOC125252217;LOC125252218;LOC125257023;LOC125257060;LOC125257198;LOC125258832;LOC125263972;LOC125264596;LOC125270597;LOC125276430;loxl2a;l…	67	1678	741	25320	0.00612099
GO:0030097	hemopoiesis	biological_process	7	cdx4;cebpa;ehd3;emilin1a;kalrna;kalrnb;ncor2;ptenb;rtkn2;smox;stat1b;tet2;vhl	13	1678	90	25320	0.00626578
GO:0005623	cell	cellular_component	3	LOC125248410;LOC125258832;LOC125265497;tnca;trak2	5	1678	19	25320	0.00674908
GO:0008028	monocarboxylic acid transmembrane transporter activity	molecular_function	7	slc16a10;slc16a3b;slc16a5b;slc16a7;slc16a9a	5	1678	19	25320	0.00674908
GO:0006030	chitin metabolic process	biological_process	7	chia.1;LOC125257023;LOC125257060	3	1678	7	25320	0.00830592
GO:0001578	microtubule bundle formation	biological_process	8	map1b;nav1a;nckap5l;tppp3	4	1678	13	25320	0.00846824
GO:0006689	ganglioside catabolic process	biological_process	11	gm2a;LOC125252118;LOC125259445;LOC125261857	4	1678	13	25320	0.00846824
GO:0001725	stress fiber	cellular_component	7	pgm5;tlnrd1;tpm1;tpm4b	4	1678	13	25320	0.00846824
GO:0004180	carboxypeptidase activity	molecular_function	8	cpa4;cpvl;LOC125247636;LOC125248876;si:ch211-122f10.4	5	1678	20	25320	0.00851541
GO:0030175	filopodium	cellular_component	7	acta1a;acta2;actc1a;actc2;fgf13a	5	1678	21	25320	0.0105773
GO:0015631	tubulin binding	molecular_function	6	LOC125258154;maptb;stmn2a;stmn2b;tppp3	5	1678	21	25320	0.0105773
GO:0031982	vesicle	cellular_component	5	dpp7;LOC125256007;rab32b;slc34a2b;spns3;ubb	6	1678	29	25320	0.010656
GO:0043548	phosphatidylinositol 3-kinase binding	molecular_function	5	irs2a;irs2b;LOC125265406;si:ch73-335l21.1	4	1678	14	25320	0.011242
GO:0055114	oxidation-reduction process	biological_process	4	aoc1;aoc2;aspdh;bco1;cdo1;egln3;fads2;faxdc2;foxred2;frrs1a;gcdha;gmpr;hmgcra;hmox1a;hsd3b7;ido1;ifi30;ldhba;LOC125251206;LOC125251471;LOC125251783;LOC125260638;LOC125265875;LOC125270559;LOC125270561;LOC125270562;LOC125271926;LOC125274239;LOC125274451;LOC125276031;LOC125277847;LOC125277848;LOC125277849;LOC125278054;loxl2a;loxl3a;msmo1;mthfd1a;mthfd2;nos2b;nox1;nsdhl;ogdhb;phf2;prodha;pyroxd1;scdb…	58	1678	647	25320	0.0120303
GO:0009407	toxin catabolic process	biological_process	6	gsto1;LOC125276915	2	1678	3	25320	0.0125873
GO:0015232	heme transporter activity	molecular_function	6	slc48a1a;slc48a1b	2	1678	3	25320	0.0125873
GO:0003404	optic vesicle morphogenesis	biological_process	6	efnb1;epha4a	2	1678	3	25320	0.0125873
GO:0015886	heme transport	biological_process	7	slc48a1a;slc48a1b	2	1678	3	25320	0.0125873
GO:0070459	prolactin secretion	biological_process	11	LOC125276430;vipb	2	1678	3	25320	0.0125873
GO:0035904	aorta development	biological_process	7	cdkn1a;prdm1b	2	1678	3	25320	0.0125873
GO:0001573	ganglioside metabolic process	biological_process	10	LOC125252118;LOC125261857	2	1678	3	25320	0.0125873
GO:0045931	positive regulation of mitotic cell cycle	biological_process	8	cdc25b;dusp3a	2	1678	3	25320	0.0125873
GO:0042754	negative regulation of circadian rhythm	biological_process	6	cipca;cipcb	2	1678	3	25320	0.0125873
GO:0042665	regulation of ectodermal cell fate specification	biological_process	8	klf2a;klf2b	2	1678	3	25320	0.0125873
GO:0031100	animal organ regeneration	biological_process	6	LOC125275928;uhrf1	2	1678	3	25320	0.0125873
GO:0050688	regulation of defense response to virus	biological_process	7	cav1;traf3	2	1678	3	25320	0.0125873
GO:0003085	negative regulation of systemic arterial blood pressure	biological_process	7	LOC125248876;smtna	2	1678	3	25320	0.0125873
GO:0006699	bile acid biosynthetic process	biological_process	8	LOC125251471;LOC125265875	2	1678	3	25320	0.0125873
GO:0005499	vitamin D binding	molecular_function	6	bspry;vdra	2	1678	3	25320	0.0125873
GO:0004560	alpha-L-fucosidase activity	molecular_function	8	LOC125274856;LOC125274857	2	1678	3	25320	0.0125873
GO:1901842	negative regulation of high voltage-gated calcium channel activity	biological_process	10	gem;rrad	2	1678	3	25320	0.0125873
GO:0004861	cyclin-dependent protein serine/threonine kinase inhibitor activity	molecular_function	8	cdkn1a;cdkn1bb;hexim1	3	1678	8	25320	0.0126393
GO:0030916	otic vesicle formation	biological_process	7	igfbp3;sox9a;sparc	3	1678	8	25320	0.0126393
GO:0071333	cellular response to glucose stimulus	biological_process	10	LOC125251471;LOC125265875;LOC125266170	3	1678	8	25320	0.0126393
GO:0051233	spindle midzone	cellular_component	6	ccdc69;cdca8;LOC125243625	3	1678	8	25320	0.0126393
GO:0000122	negative regulation of transcription by RNA polymerase II	biological_process	10	bmp4;ccnd1;cited4a;foxo3b;hexim1;junbb;june;LOC125244344;LOC125271881;loxl2a;mnta;ncor2;nfic;noc2l;osr2;prdm1b;txnipa;uhrf1	18	1678	153	25320	0.0127783
GO:0006470	protein dephosphorylation	biological_process	9	cdc25b;cttnbp2nlb;dusp1;dusp27;dusp2;dusp3a;dusp4;dusp6;dusp7;pdp2;ppm1h;ptenb;ptpn13;ptprdb;ptprsa;si:ch211-195b15.8;zgc:153044	17	1678	142	25320	0.0129684
GO:0031941	filamentous actin	cellular_component	4	fscn1b;fscn2b;tpm1;tpm4b	4	1678	15	25320	0.0145387
GO:0030516	regulation of axon extension	biological_process	7	apoea;cxcr4b;nkx6.1;ntn1a	4	1678	15	25320	0.0145387
GO:0008236	serine-type peptidase activity	molecular_function	6	ctrb.3;dpp7;ela2l;LOC125243974;LOC125243987;LOC125248876;LOC125260724;LOC125262699;LOC125263462;LOC125263465;LOC125270795;LOC125280616;prepl;prss59.1;tmprss4a;zgc:154142	16	1678	134	25320	0.0159734
GO:0010628	positive regulation of gene expression	biological_process	8	acta1a;acta2;actc1a;actc2;ank2b;l1camb;osr2;prdm1b	8	1678	50	25320	0.0162686
GO:0005524	ATP binding	molecular_function	5	aasdh;abcb8;abcg2b;abcg8;acacb;acta1b;acte1;acvr2ba;atp1a3b;atp2b1a;atp8a2;blm;camk1gb;cgasa;coq8aa;ctps1b;dck;ddx6;dhx37;dnaja2b;dyrk1ab;dyrk3;eef2k;epha2b;epha4a;ephb4b;erbb3a;erbb3b;erbb4a;etnk1;fgfr3;gck;hkdc1;hspa4a;kalrna;lats2;LOC125242811;LOC125244442;LOC125244892;LOC125246648;LOC125247875;LOC125247884;LOC125248434;LOC125248438;LOC125248560;LOC125248565;LOC125248570;LOC125248803;LOC125249…	148	1678	1888	25320	0.0173118
GO:0005622	intracellular	cellular_component	4	arl14;arl4ab;arl5c;blm;bspry;btr33;camk1gb;capn10;cdc25b;cst14b.1;fsd1;LOC125243768;LOC125244389;LOC125244471;LOC125245197;LOC125245247;LOC125245710;LOC125245797;LOC125245821;LOC125245916;LOC125246197;LOC125246290;LOC125246292;LOC125246836;LOC125248264;LOC125248327;LOC125248717;LOC125249641;LOC125250013;LOC125250307;LOC125250950;LOC125252147;LOC125252150;LOC125254564;LOC125256208;LOC125256255;LOC…	89	1678	1075	25320	0.0175229
GO:0061158	3'-UTR-mediated mRNA destabilization	biological_process	12	LOC125254492;zfp36l1a;zgc:162730	3	1678	9	25320	0.0180348
GO:0014704	intercalated disc	cellular_component	6	fermt2;fgf13a;pgm5	3	1678	9	25320	0.0180348
GO:0001678	cellular glucose homeostasis	biological_process	9	cartl;gck;hkdc1	3	1678	9	25320	0.0180348
GO:0007019	microtubule depolymerization	biological_process	9	nckap5l;stmn2a;stmn2b	3	1678	9	25320	0.0180348
GO:0004767	sphingomyelin phosphodiesterase activity	molecular_function	8	LOC125255577;smpd1;smpdl3b	3	1678	9	25320	0.0180348
GO:0010002	cardioblast differentiation	biological_process	7	hand2;ptch2;smo	3	1678	9	25320	0.0180348
GO:0010923	negative regulation of phosphatase activity	biological_process	11	csrnp2;dlg2;ppp1r26;zfyve1	4	1678	16	25320	0.0183869
GO:0000981	RNA polymerase II transcription factor activity, sequence-specific DNA binding	molecular_function	5	ehf;elf3;etv7;foxa1;foxd2;foxk2b;foxo3a;foxo3b;foxp1a;hif1al2;hif1al;junbb;june;klf11b;klf13;LOC125246559;LOC125271881;LOC125278252;myca;mycb;nfic;ovol1a;sox9a	23	1678	218	25320	0.0185955
GO:0016491	oxidoreductase activity	molecular_function	4	aoc1;aoc2;aspdh;bco1;cdo1;egln3;fads2;faxdc2;foxred2;gcdha;gfod2;gmpr;hmgcra;hsd17b2;hsd3b7;ido1;ifi30;ldhba;LOC125251206;LOC125251471;LOC125251783;LOC125260638;LOC125265875;LOC125270559;LOC125270561;LOC125270562;LOC125271926;LOC125276031;LOC125277847;LOC125277848;LOC125277849;LOC125278054;LOC125278566;loxl2a;loxl3a;msmo1;nos2b;nox1;nsdhl;phf2;prodha;pyroxd1;scdb;sdr42e1;si:ch1073-13h15.3;si:ch21…	50	1678	562	25320	0.021085
GO:0001878	response to yeast	biological_process	8	cebpb;LOC125276031;mcm4;nsdhl;traf3	5	1678	25	25320	0.0221795
GO:0050840	extracellular matrix binding	molecular_function	4	olfml2bb;sparc;tgfbi;thbs1a	4	1678	17	25320	0.0228099
GO:0008061	chitin binding	molecular_function	5	chia.1;ctbs;LOC125257023;LOC125257060	4	1678	17	25320	0.0228099
GO:0008047	enzyme activator activity	molecular_function	5	gm2a;LOC125259445;mgst2;nkl.2	4	1678	17	25320	0.0228099
GO:0006686	sphingomyelin biosynthetic process	biological_process	9	sgms1b;sgms2b	2	1678	4	25320	0.0240701
GO:0004392	heme oxygenase (decyclizing) activity	molecular_function	6	hmox1a;LOC125274451	2	1678	4	25320	0.0240701
GO:1990830	cellular response to leukemia inhibitory factor	biological_process	8	bspry;LOC125262673	2	1678	4	25320	0.0240701
GO:0003342	proepicardium development	biological_process	7	bmp4;hand2	2	1678	4	25320	0.0240701
GO:0004720	protein-lysine 6-oxidase activity	molecular_function	7	loxl2a;loxl3a	2	1678	4	25320	0.0240701
GO:0015838	amino-acid betaine transport	biological_process	10	LOC125252366;LOC125252367	2	1678	4	25320	0.0240701
GO:0005862	muscle thin filament tropomyosin	cellular_component	6	tpm1;tpm4b	2	1678	4	25320	0.0240701
GO:1903777	melibiose binding	molecular_function	7	LOC125248410;LOC125265497	2	1678	4	25320	0.0240701
GO:0006788	heme oxidation	biological_process	9	hmox1a;LOC125274451	2	1678	4	25320	0.0240701
GO:0060473	cortical granule	cellular_component	9	LOC125248410;LOC125265497	2	1678	4	25320	0.0240701
GO:0009437	carnitine metabolic process	biological_process	7	LOC125252366;LOC125252367	2	1678	4	25320	0.0240701
GO:0005314	high-affinity glutamate transmembrane transporter activity	molecular_function	9	slc25a22a;slc25a55a	2	1678	4	25320	0.0240701
GO:0048485	sympathetic nervous system development	biological_process	6	hand2;utp25	2	1678	4	25320	0.0240701
GO:0019343	cysteine biosynthetic process via cystathionine	biological_process	12	cbsa;LOC125273678	2	1678	4	25320	0.0240701
GO:0033296	rhamnose binding	molecular_function	6	LOC125248410;LOC125265497	2	1678	4	25320	0.0240701
GO:0015491	cation:cation antiporter activity	molecular_function	8	LOC125252366;LOC125252367	2	1678	4	25320	0.0240701
GO:0009308	amine metabolic process	biological_process	6	aoc1;aoc2	2	1678	4	25320	0.0240701
GO:0021915	neural tube development	biological_process	6	bcor;trim71	2	1678	4	25320	0.0240701
GO:0015199	amino-acid betaine transmembrane transporter activity	molecular_function	9	LOC125252366;LOC125252367	2	1678	4	25320	0.0240701
GO:0018057	peptidyl-lysine oxidation	biological_process	10	loxl2a;loxl3a	2	1678	4	25320	0.0240701
GO:0016010	dystrophin-associated glycoprotein complex	cellular_component	5	pgm5;sspn	2	1678	4	25320	0.0240701
GO:0015321	sodium-dependent phosphate transmembrane transporter activity	molecular_function	9	LOC125256007;slc34a2b	2	1678	4	25320	0.0240701
GO:0014003	oligodendrocyte development	biological_process	7	gna12a;hmgcs1;smo	3	1678	10	25320	0.0245128
GO:0008239	dipeptidyl-peptidase activity	molecular_function	9	dpp7;LOC125248876;LOC125270795	3	1678	10	25320	0.0245128
GO:0001968	fibronectin binding	molecular_function	5	igfbp3;itga5;loxl3a	3	1678	10	25320	0.0245128
GO:0009931	calcium-dependent protein serine/threonine kinase activity	molecular_function	9	LOC125267744;mapkapk3;mknk2b	3	1678	10	25320	0.0245128
GO:0004879	nuclear receptor activity	molecular_function	6	LOC125243365;nr2f1a;pparaa;pparda;rorca;vdra	6	1678	35	25320	0.0259993
GO:0005788	endoplasmic reticulum lumen	cellular_component	7	foxred2;LOC125259696;poglut2;rnaset2;tor2a	5	1678	26	25320	0.0260033
GO:0016787	hydrolase activity	molecular_function	4	abhd2b;abhd3;acp7;ada2a;adamts12;adamts1;ago2;alp3;atp1a3b;atp2b1a;atp8a2;capn10;casp21;casp9;cmbl;cpa4;cpvl;ctrb.3;ctsbb;ctsc;ctsh;ctsl.1;ctsla;dctd;ddx6;dhh;dhx37;dpysl3;dusp1;dusp2;dusp4;dusp6;dusp7;ela2l;enpp1;galca;gba3;gla;glb1l2;glb1;hexa;hyal2b;inpp5l;LOC125243016;LOC125243974;LOC125243987;LOC125247229;LOC125247636;LOC125248876;LOC125252776;LOC125260072;LOC125260724;LOC125261281;LOC125262…	96	1678	1191	25320	0.0264259
GO:0051726	regulation of cell cycle	biological_process	6	ccne1;ccng2;dot1l;gadd45ab;gadd45ga;junbb;june;mdka;mnta	9	1678	66	25320	0.0294446
GO:0046872	metal ion binding	molecular_function	6	ablim2;acacb;acp7;acvr2ba;ada2a;adam15;adamts12;adamts1;adnpb;ago2;ankib1a;ankmy2a;aoc1;aoc2;arhgef28a;atp1a3b;bcl11aa;bcl11ab;bco1;bhmt;bspry;btr33;ca4b;ca5a;ca9;cdca7b;cdo1;cgasa;col27a1b;colec12;cpa4;csrp1b;dctd;dhh;dnaja2b;dtx3;egln3;enpp1;esrra;fhl1a;fhl1b;fus;gmpr;helz2a;hmox1a;ido1;im:7152348;kdm6ba;klf11a;klf11b;klf13;klf2a;klf2b;klf9;LOC125243365;LOC125244294;LOC125244389;LOC125244471;LO…	255	1678	3450	25320	0.029691
GO:0000082	G1/S transition of mitotic cell cycle	biological_process	7	ccnd1;ccne1;lats2;LOC125270817;trim71	5	1678	27	25320	0.0302234
GO:0008234	cysteine-type peptidase activity	molecular_function	7	capn10;casp21;casp9;cflara;ctsbb;ctsc;ctsh;ctsl.1;ctsla;ctsz;LOC125243016;LOC125262682;LOC125271067;zgc:110239;zranb1b	15	1678	133	25320	0.0303634
GO:0008270	zinc ion binding	molecular_function	8	ada2a;aebp1b;bhmt;bspry;btr33;ca4b;ca5a;ca9;cpa4;cxxc5b;dctd;dtx1;esrra;LOC125243365;LOC125244389;LOC125244471;LOC125245197;LOC125245247;LOC125245710;LOC125245797;LOC125245821;LOC125245916;LOC125246197;LOC125246290;LOC125246292;LOC125246836;LOC125247636;LOC125248264;LOC125248327;LOC125248717;LOC125249641;LOC125250013;LOC125250307;LOC125250950;LOC125252147;LOC125252150;LOC125254564;LOC125256208;LO…	95	1678	1186	25320	0.0311499
GO:0055088	lipid homeostasis	biological_process	7	LOC125247229;LOC125253620;pnpla2	3	1678	11	25320	0.0320744
GO:0050796	regulation of insulin secretion	biological_process	10	gck;nkx6.1;sstr5	3	1678	11	25320	0.0320744
GO:0006636	unsaturated fatty acid biosynthetic process	biological_process	11	elovl2;elovl7b;fads2	3	1678	11	25320	0.0320744
GO:0006882	cellular zinc ion homeostasis	biological_process	12	LOC125258726;slc39a13;slc39a14	3	1678	11	25320	0.0320744
GO:0004089	carbonate dehydratase activity	molecular_function	7	ca4b;ca5a;ca9	3	1678	11	25320	0.0320744
GO:0045333	cellular respiration	biological_process	7	coq10a;LOC125254921;ppargc1a	3	1678	11	25320	0.0320744
GO:0001944	vasculature development	biological_process	6	adgra2;cd44a;dab2;itga5;LOC125276018;nostrin;nr2f1a;ntn1a;s1pr1	9	1678	67	25320	0.032088
GO:0032496	response to lipopolysaccharide	biological_process	7	cxcl8a;cxcr4b;junbb;june;LOC125244431;LOC125245134;LOC125245144;LOC125262041;LOC125280476;nos2b;tpm1	11	1678	89	25320	0.0330121
GO:0007626	locomotory behavior	biological_process	4	atp1a3b;bag3;desmb;dnajb6b;fhl1a;fhl1b;flnca;rgs4	8	1678	57	25320	0.0334121
GO:0030426	growth cone	cellular_component	5	dpysl3;fgf13a;shank2a;tpm1	4	1678	19	25320	0.0334456
GO:0004725	protein tyrosine phosphatase activity	molecular_function	9	cdc25b;dusp1;dusp2;dusp3a;dusp4;dusp6;dusp7;LOC125247315;ptenb;ptp4a3a;ptpn13;ptprdb;ptprsa;si:ch211-195b15.8;zgc:153044	15	1678	135	25320	0.034069
GO:0006730	one-carbon metabolic process	biological_process	5	ca4b;ca5a;ca9;mthfd1a;mthfd2	5	1678	28	25320	0.0348497
GO:0016311	dephosphorylation	biological_process	7	dusp1;dusp27;dusp2;dusp3a;dusp4;dusp6;dusp7;ptenb;ptp4a3a;ptpn13;ptprdb;ptprsa;si:ch211-195b15.8;zgc:153044	14	1678	124	25320	0.0353067
GO:0016567	protein ubiquitination	biological_process	11	anapc16;ankib1a;asb5b;btr33;cishb;cish;fbxo45;LOC125248264;LOC125258166;LOC125260279;LOC125260280;LOC125260291;LOC125260321;LOC125260337;LOC125261524;LOC125265234;LOC125265740;LOC125271019;LOC125273347;LOC125274281;LOC125276110;LOC125276112;LOC125276200;mul1b;rab40b;socs5a;ubb;zbtb16a	28	1678	295	25320	0.0357082
GO:0004252	serine-type endopeptidase activity	molecular_function	8	ctrb.3;ela2l;LOC125243974;LOC125243987;LOC125251134;LOC125252217;LOC125252218;LOC125260724;LOC125262550;LOC125262699;LOC125263462;LOC125263465;LOC125270384;LOC125280616;prepl;proza;prss59.1;si:ch1073-280e3.1;tmprss4a;zgc:154142	20	1678	196	25320	0.0363668
GO:0009653	anatomical structure morphogenesis	biological_process	4	foxd2;foxk2b;foxo3a;foxo3b;foxp1a;fscn1b;fscn2b	7	1678	48	25320	0.0376315
GO:0005215	transporter activity	molecular_function	3	LOC125252366;LOC125252367;si:dkey-16n15.6;slc12a5b;slc15a1a;slc15a1b;slc15a4;slc22a13a;slc6a18;slco1e1;slco2a1	11	1678	91	25320	0.0380018
GO:0008131	primary amine oxidase activity	molecular_function	7	aoc1;aoc2	2	1678	5	25320	0.0383667
GO:0038203	TORC2 signaling	biological_process	7	LOC125247818;prr5l	2	1678	5	25320	0.0383667
GO:0004396	hexokinase activity	molecular_function	7	gck;hkdc1	2	1678	5	25320	0.0383667
GO:0004488	methylenetetrahydrofolate dehydrogenase (NADP+) activity	molecular_function	7	mthfd1a;mthfd2	2	1678	5	25320	0.0383667
GO:0004477	methenyltetrahydrofolate cyclohydrolase activity	molecular_function	8	mthfd1a;mthfd2	2	1678	5	25320	0.0383667
GO:0009826	unidimensional cell growth	biological_process	7	gna12a;wnt5b	2	1678	5	25320	0.0383667
GO:0097205	renal filtration	biological_process	6	casp9;nostrin	2	1678	5	25320	0.0383667
GO:0048255	mRNA stabilization	biological_process	11	LOC125276430;vipb	2	1678	5	25320	0.0383667
GO:0043542	endothelial cell migration	biological_process	9	loxl2a;ptp4a3a	2	1678	5	25320	0.0383667
GO:0005536	glucose binding	molecular_function	6	gck;hkdc1	2	1678	5	25320	0.0383667
GO:0042562	hormone binding	molecular_function	4	abhd2b;adipor2	2	1678	5	25320	0.0383667
GO:0004340	glucokinase activity	molecular_function	8	gck;hkdc1	2	1678	5	25320	0.0383667
GO:0019158	mannokinase activity	molecular_function	8	gck;hkdc1	2	1678	5	25320	0.0383667
GO:0032481	positive regulation of type I interferon production	biological_process	8	zbtb16a;zbtb16b	2	1678	5	25320	0.0383667
GO:0008865	fructokinase activity	molecular_function	8	gck;hkdc1	2	1678	5	25320	0.0383667
GO:0046983	protein dimerization activity	molecular_function	5	arntl1a;arntl2;atoh1b;e2f4;hand2;hif1al2;hif1al;id2a;LOC125247246;LOC125258525;mnta;myca;mycb;mych;mycla;srfa;taf5	17	1678	161	25320	0.0386135
GO:0032870	cellular response to hormone stimulus	biological_process	6	junbb;june;LOC125272283;sik1;sik2a	5	1678	29	25320	0.0398901
GO:0019367	fatty acid elongation, saturated fatty acid	biological_process	12	elovl2;elovl7b;elovl8b	3	1678	12	25320	0.0407047
GO:0034625	fatty acid elongation, monounsaturated fatty acid	biological_process	13	elovl2;elovl7b;elovl8b	3	1678	12	25320	0.0407047
GO:0034626	fatty acid elongation, polyunsaturated fatty acid	biological_process	13	elovl2;elovl7b;elovl8b	3	1678	12	25320	0.0407047
GO:0009922	fatty acid elongase activity	molecular_function	8	elovl2;elovl7b;elovl8b	3	1678	12	25320	0.0407047
GO:0006839	mitochondrial transport	biological_process	6	LOC125256516;slc25a22a;slc25a23b;slc25a25a;slc25a37;slc25a38a;slc25a43;slc25a55a	8	1678	60	25320	0.0435496
GO:0031175	neuron projection development	biological_process	7	fryb;LOC125247138;LOC125258154;LOC125259696;maptb;ppp1r9a;prickle1a;stmn2a;stmn2b	9	1678	71	25320	0.0442982
GO:0008395	steroid hydroxylase activity	molecular_function	6	LOC125271926;LOC125277847;LOC125277848;LOC125277849;LOC125278054	5	1678	30	25320	0.0453501
GO:0030239	myofibril assembly	biological_process	7	dnajb6b;lmod1b;LOC125264596;pgm5;smo	5	1678	30	25320	0.0453501
GO:0009615	response to virus	biological_process	7	atf3;bcl3;LOC125272827;LOC125276480;mxa	5	1678	30	25320	0.0453501
GO:0016310	phosphorylation	biological_process	7	acvr2ba;adkb;camk1gb;cdkn1a;cdkn1bb;coq8aa;dck;dusp6;dyrk1ab;eef2k;epha2b;epha4a;ephb4b;erbb4a;etnk1;etnk2;fgfr3;gck;hkdc1;ip6k2b;kalrna;LOC125243756;LOC125253620;LOC125276480;map4k2;mapk12b;mapk6;mknk2b;mtor;mvk;mylk5;mylkb;pck1;pdk2a;pdk4;pfkfb3;pik3c2b;pim1;plk3;pmvk;prkcda;prkd1;prkg1b;rock2b;rps6ka3b;si:ch211-171h4.3;si:dkey-172j4.3;spegb;srms;stk25a;stk35;tk1;tnika;tpk1;ulk1a	55	1678	659	25320	0.0464215
GO:0005516	calmodulin binding	molecular_function	5	camk1gb;eef2k;LOC125266170;LOC125267744;lsp1b;mapkapk3;marcksl1b;mknk2b;nos2b;pcp4b;pde1ca	11	1678	94	25320	0.0464358
GO:0030374	ligand-dependent nuclear receptor transcription coactivator activity	molecular_function	6	helz2a;LOC125243768;ppargc1a;ppargc1b	4	1678	21	25320	0.0465254
GO:0000976	transcription regulatory region sequence-specific DNA binding	molecular_function	8	arntl1a;ciarta;foxa1;hif1al;LOC125243676;nfe2l3	6	1678	40	25320	0.046562
GO:0048570	notochord morphogenesis	biological_process	7	col27a1b;crim1;LOC125245035	3	1678	13	25320	0.0503756
GO:0009749	response to glucose	biological_process	9	LOC125264596;LOC125275928;pck1	3	1678	13	25320	0.0503756
GO:0006605	protein targeting	biological_process	11	akap12b;si:dkeyp-72e1.9;trak2	3	1678	13	25320	0.0503756
GO:0042555	MCM complex	cellular_component	4	LOC125268646;mcm3;mcm4	3	1678	13	25320	0.0503756
GO:0005903	brush border	cellular_component	5	LOC125256007;slc34a2b;tpm1	3	1678	13	25320	0.0503756
GO:0102337	3-oxo-cerotoyl-CoA synthase activity	molecular_function	7	elovl2;elovl7b;elovl8b	3	1678	13	25320	0.0503756
GO:0102338	3-oxo-lignoceronyl-CoA synthase activity	molecular_function	7	elovl2;elovl7b;elovl8b	3	1678	13	25320	0.0503756
GO:0005319	lipid transporter activity	molecular_function	4	apoa1a;LOC125258934;LOC125278081	3	1678	13	25320	0.0503756
GO:0102336	3-oxo-arachidoyl-CoA synthase activity	molecular_function	7	elovl2;elovl7b;elovl8b	3	1678	13	25320	0.0503756
GO:0005978	glycogen biosynthetic process	biological_process	10	LOC125257930;pgm5;ppp1r3cb	3	1678	13	25320	0.0503756
GO:0005328	neurotransmitter:sodium symporter activity	molecular_function	5	LOC125276021;LOC125276025;LOC125276026;slc6a18;slc6a19b	5	1678	31	25320	0.0512334
GO:0030027	lamellipodium	cellular_component	6	acta1a;acta2;actc1a;actc2;ccdc88ab;slc39a14	6	1678	41	25320	0.0516106
GO:0016301	kinase activity	molecular_function	6	acvr2ba;adkb;camk1gb;ccne1;cdkn1a;cdkn1bb;coq8aa;dck;dusp6;dyrk1ab;eef2k;epha2b;epha4a;ephb4b;erbb4a;etnk2;fgfr3;gck;hkdc1;ip6k2b;kalrna;LOC125243756;LOC125253620;LOC125276480;map4k2;mapk12b;mapk6;mknk2b;mtor;mvk;mylk5;mylkb;pck1;pdk2a;pfkfb3;pik3c2b;pim1;plk3;pmvk;prkcda;prkd1;prkg1b;rock2b;rps6ka3b;si:ch211-171h4.3;si:dkey-172j4.3;spegb;srms;stk25a;stk35;tk1;tnika;tpk1;ulk1a	54	1678	651	25320	0.0526383
GO:0005901	caveola	cellular_component	8	cav1;cavin1b;cavin2b;LOC125275928	4	1678	22	25320	0.0539853
GO:0072659	protein localization to plasma membrane	biological_process	8	fgf13a;LOC125270795;LOC125271015;rab40b	4	1678	22	25320	0.0539853
GO:0043065	positive regulation of apoptotic process	biological_process	9	bbc3;bnip3;bnip4;casp9;clip3;dusp6;lats2;LOC125264575;LOC125266170;LOC125271067	10	1678	85	25320	0.0542318
GO:0031628	opioid receptor binding	molecular_function	7	penka;pnoca	2	1678	6	25320	0.0550545
GO:0005720	nuclear heterochromatin	cellular_component	8	LOC125257459;uhrf1	2	1678	6	25320	0.0550545
GO:1901657	glycosyl compound metabolic process	biological_process	6	gba3;kl	2	1678	6	25320	0.0550545
GO:0030863	cortical cytoskeleton	cellular_component	7	tpm1;tpm4b	2	1678	6	25320	0.0550545
GO:0015271	outward rectifier potassium channel activity	molecular_function	10	kcnk1a;kcnk5b	2	1678	6	25320	0.0550545
GO:0030643	cellular phosphate ion homeostasis	biological_process	11	LOC125256007;slc34a2b	2	1678	6	25320	0.0550545
GO:0006809	nitric oxide biosynthetic process	biological_process	8	klf2a;nos2b	2	1678	6	25320	0.0550545
GO:0000127	transcription factor TFIIIC complex	cellular_component	7	gtf3c6;LOC125252294	2	1678	6	25320	0.0550545
GO:0007600	sensory perception	biological_process	6	penka;pnoca	2	1678	6	25320	0.0550545
GO:0006004	fucose metabolic process	biological_process	8	LOC125274856;LOC125274857	2	1678	6	25320	0.0550545
GO:0005890	sodium:potassium-exchanging ATPase complex	cellular_component	8	atp1b2a;atp1b3b	2	1678	6	25320	0.0550545
GO:0043236	laminin binding	molecular_function	5	LOC125258832;LOC125276018	2	1678	6	25320	0.0550545
GO:0046785	microtubule polymerization	biological_process	9	fgf13a;tppp3	2	1678	6	25320	0.0550545
GO:0008063	Toll signaling pathway	biological_process	6	peli1a;traf3	2	1678	6	25320	0.0550545
GO:0004104	cholinesterase activity	molecular_function	7	LOC125252776;LOC125264596	2	1678	6	25320	0.0550545
GO:0032133	chromosome passenger complex	cellular_component	5	cdca8;LOC125243625	2	1678	6	25320	0.0550545
GO:0005845	mRNA cap binding complex	cellular_component	5	ago2;eif4e3	2	1678	6	25320	0.0550545
GO:0045475	locomotor rhythm	biological_process	5	camk1gb;per2	2	1678	6	25320	0.0550545
GO:0061959	response to (R)-carnitine	biological_process	7	cpt1b;dgat2	2	1678	6	25320	0.0550545
GO:0001763	morphogenesis of a branching structure	biological_process	5	plxna4;prdm1b	2	1678	6	25320	0.0550545
GO:0051591	response to cAMP	biological_process	8	junbb;june	2	1678	6	25320	0.0550545
GO:0004806	triglyceride lipase activity	molecular_function	7	LOC125247229;pnpla2	2	1678	6	25320	0.0550545
GO:0005534	galactose binding	molecular_function	6	LOC125248410;LOC125265497	2	1678	6	25320	0.0550545
GO:0008459	chondroitin 6-sulfotransferase activity	molecular_function	8	chst3b;chst7	2	1678	6	25320	0.0550545
GO:0002040	sprouting angiogenesis	biological_process	6	adgra2;gng2;LOC125276018;loxl2a;nostrin;rcan1a;s1pr1;tgfbr3;tnfrsf19;yjefn3	10	1678	86	25320	0.0578906
GO:0005829	cytosol	cellular_component	6	ada2a;adkb;bcl3;ccdc88ab;cgasa;ctu2;dnaja2b;dusp3a;dvl3a;etnk1;fam83ga;fgf13a;gba3;gck;gng2;hkdc1;irs2a;irs2b;lars1b;LOC125253620;LOC125254492;LOC125260072;LOC125261281;LOC125262673;LOC125265406;LOC125266170;LOC125269969;LOC125271015;LOC125272686;LOC125273548;LOC125275928;lpin2;lrrc31;map1b;map1lc3b;mthfd1a;mthfd2;mvda;mvk;mylipb;ogdhb;pgm5;prkag2a;prkg1b;prmt6;rspo1;shank2a;si:ch73-335l21.1;tpm1…	56	1678	683	25320	0.0585493
GO:0004842	ubiquitin-protein transferase activity	molecular_function	6	ankib1a;btr33;kbtbd8;klhl24b;LOC125248264;LOC125254274;LOC125258166;LOC125260279;LOC125260280;LOC125260291;LOC125260321;LOC125260337;LOC125261524;LOC125265234;LOC125265740;LOC125268253;LOC125268254;LOC125271016;LOC125271019;LOC125271938;LOC125271939;LOC125273347;LOC125274281;LOC125276110;LOC125276112;LOC125276200;mul1b;mylipb;si:dkey-23n7.10;si:dkey-260j18.2;smurf1;trim71;uhrf1	33	1678	375	25320	0.0592852
GO:0005635	nuclear envelope	cellular_component	6	bnip3;bnip4;dnajb6b;LOC125245991;LOC125259696;mgst2;syne2b	7	1678	53	25320	0.0594321
GO:0015718	monocarboxylic acid transport	biological_process	10	slc16a3b;slc16a7;slc16a9a	3	1678	14	25320	0.0610484
GO:0005773	vacuole	cellular_component	6	glb1l2;glb1;LOC125265881	3	1678	14	25320	0.0610484
GO:0071910	determination of liver left/right asymmetry	biological_process	8	bmp4;enc3;prickle1a	3	1678	14	25320	0.0610484
GO:0005575	cellular_component	cellular_component	2	abhd3;ankmy2a;ankrd9;aoc1;arrdc2;arrdc3a;arrdc3b;aspdh;bicdl2;brd2a;ccdc106a;ccdc85cb;cdk2ap2;chp2;cmbl;csrp1b;ctbs;ctps1b;ctrb.3;dck;ddc;dexi;dhrs12;dhrs13b.1;ehd2b;eif4g2a;ela2l;etnk2;fam102ab;fam107b;fam184b;fam72a;fam83fb;fbxo45;filip1l;folr;galns;gm2a;hexa;hmgcs1;hpcal1;hpca;hsd3b7;ier5l;im:7152348;ip6k2b;leap2;lg7h4orf33;LOC125242811;LOC125244566;LOC125244766;LOC125246606;LOC125247115;LOC12…	174	1678	2348	25320	0.0611964
GO:0006366	transcription by RNA polymerase II	biological_process	9	bcl11aa;bcl11ab;csrnp2;ehf;elf3;nfil3;osr2;pbx3b;sall2;tbpl1	10	1678	87	25320	0.061707
GO:0009887	animal organ morphogenesis	biological_process	5	akap12b;cdx4;cxcr4b;LOC125275928	4	1678	23	25320	0.0620515
GO:0035567	non-canonical Wnt signaling pathway	biological_process	8	fzd5;fzd8a;sfrp2;smo	4	1678	23	25320	0.0620515
GO:0006836	neurotransmitter transport	biological_process	6	LOC125276021;LOC125276025;LOC125276026;slc6a18;slc6a19b;trak2	6	1678	43	25320	0.0626719
GO:0006468	protein phosphorylation	biological_process	9	acvr2ba;camk1gb;dyrk1ab;dyrk3;eef2k;epha2b;epha4a;ephb4b;erbb3a;erbb3b;erbb4a;fgfr3;kalrna;lats2;LOC125249296;LOC125262471;LOC125263972;LOC125272283;LOC125275928;LOC125276480;map4k2;mapk12b;mapk6;mknk2b;mylk5;mylkb;nek12;npr1a;nuak2;pdpk1a;pim1;plk3;prkag2a;prkcda;prkd1;prkg1b;rock2b;ror2;ros1;rps6ka3b;si:ch211-171h4.3;sik1;sik2a;spegb;srms;stk25a;stk35;tesk1a;tesk1b;tnika;trib3;trpm6;ulk1a;ulk2;…	56	1678	687	25320	0.06374
GO:0001501	skeletal system development	biological_process	6	acvr2ba;col27a1b;igfbp3;itga5;wnt5b	5	1678	33	25320	0.0642737
GO:0001525	angiogenesis	biological_process	5	adgra2;angptl2a;angptl2b;angptl4;ctsz;dab2;efna1b;fermt2;hoxd4a;klf2a;LOC125247315;ntn1a;rspo1;vegfba;vhl;wnk1a;wnt5b	17	1678	172	25320	0.0644436
GO:0060047	heart contraction	biological_process	7	bag3;fbxo32;hand2;hbegfb;lmna;myh11a;ogdhb;trdn	8	1678	65	25320	0.064573
GO:0061790	dense core granule docking	biological_process	8	LOC125266170	1	1678	1	25320	0.0662717
GO:1903917	positive regulation of endoplasmic reticulum stress-induced eIF2 alpha dephosphorylation	biological_process	11	ppp1r15a	1	1678	1	25320	0.0662717
GO:0090091	positive regulation of extracellular matrix disassembly	biological_process	9	meltf	1	1678	1	25320	0.0662717
GO:0044305	calyx of Held	cellular_component	7	LOC125266170	1	1678	1	25320	0.0662717
GO:0004631	phosphomevalonate kinase activity	molecular_function	7	pmvk	1	1678	1	25320	0.0662717
GO:0002315	marginal zone B cell differentiation	biological_process	10	bcl3	1	1678	1	25320	0.0662717
GO:0015807	L-amino acid transport	biological_process	11	slc43a2a	1	1678	1	25320	0.0662717
GO:0004305	ethanolamine kinase activity	molecular_function	7	etnk1	1	1678	1	25320	0.0662717
GO:0033276	transcription factor TFTC complex	cellular_component	8	taf5	1	1678	1	25320	0.0662717
GO:0045082	positive regulation of interleukin-10 biosynthetic process	biological_process	9	bcl3	1	1678	1	25320	0.0662717
GO:0060312	regulation of blood vessel remodeling	biological_process	7	s1pr1	1	1678	1	25320	0.0662717
GO:0046498	S-adenosylhomocysteine metabolic process	biological_process	6	gamt	1	1678	1	25320	0.0662717
GO:0015850	organic hydroxy compound transport	biological_process	7	slc10a2	1	1678	1	25320	0.0662717
GO:0048869	cellular developmental process	biological_process	4	prdm1b	1	1678	1	25320	0.0662717
GO:0001823	mesonephros development	biological_process	7	osr2	1	1678	1	25320	0.0662717
GO:1904479	negative regulation of intestinal absorption	biological_process	7	LOC125244344	1	1678	1	25320	0.0662717
GO:0099601	regulation of neurotransmitter receptor activity	biological_process	9	LOC125258832	1	1678	1	25320	0.0662717
GO:0032060	bleb assembly	biological_process	8	akap12b	1	1678	1	25320	0.0662717
GO:0070611	histone methyltransferase activity (H3-R2 specific	molecular_function	10	prmt6	1	1678	1	25320	0.0662717
GO:0032387	negative regulation of intracellular transport	biological_process	8	map1b	1	1678	1	25320	0.0662717
GO:0051790	short-chain fatty acid biosynthetic process	biological_process	11	oxsm	1	1678	1	25320	0.0662717
GO:0051792	medium-chain fatty acid biosynthetic process	biological_process	11	oxsm	1	1678	1	25320	0.0662717
GO:0055071	manganese ion homeostasis	biological_process	11	slc39a14	1	1678	1	25320	0.0662717
GO:0033257	Bcl3/NF-kappaB2 complex	cellular_component	5	bcl3	1	1678	1	25320	0.0662717
GO:0010828	positive regulation of glucose transmembrane transport	biological_process	9	clip3	1	1678	1	25320	0.0662717
GO:0061626	pharyngeal arch artery morphogenesis	biological_process	8	ntn1a	1	1678	1	25320	0.0662717
GO:0070551	endoribonuclease activity, cleaving siRNA-paired mRNA	molecular_function	10	ago2	1	1678	1	25320	0.0662717
GO:0004163	diphosphomevalonate decarboxylase activity	molecular_function	7	mvda	1	1678	1	25320	0.0662717
GO:0090651	apical cytoplasm	cellular_component	6	LOC125258832	1	1678	1	25320	0.0662717
GO:0030297	transmembrane receptor protein tyrosine kinase activator activity	molecular_function	9	LOC125258832	1	1678	1	25320	0.0662717
GO:0046321	positive regulation of fatty acid oxidation	biological_process	10	ppargc1a	1	1678	1	25320	0.0662717
GO:0031987	locomotion involved in locomotory behavior	biological_process	4	LOC125265745	1	1678	1	25320	0.0662717
GO:2000725	regulation of cardiac muscle cell differentiation	biological_process	9	dab2	1	1678	1	25320	0.0662717
GO:0097155	fasciculation of sensory neuron axon	biological_process	7	anos1a	1	1678	1	25320	0.0662717
GO:0060338	regulation of type I interferon-mediated signaling pathway	biological_process	9	cav1	1	1678	1	25320	0.0662717
GO:0072175	epithelial tube formation	biological_process	6	smo	1	1678	1	25320	0.0662717
GO:0034729	histone H3-K79 methylation	biological_process	13	dot1l	1	1678	1	25320	0.0662717
GO:0046532	regulation of photoreceptor cell differentiation	biological_process	10	id2a	1	1678	1	25320	0.0662717
GO:0071398	cellular response to fatty acid	biological_process	7	pdk3a	1	1678	1	25320	0.0662717
GO:0044027	hypermethylation of CpG island	biological_process	11	uhrf1	1	1678	1	25320	0.0662717
GO:0042220	response to cocaine	biological_process	6	LOC125265745	1	1678	1	25320	0.0662717
GO:0009229	thiamine diphosphate biosynthetic process	biological_process	8	tpk1	1	1678	1	25320	0.0662717
GO:0060964	regulation of gene silencing by miRNA	biological_process	10	trim71	1	1678	1	25320	0.0662717
GO:0048678	response to axon injury	biological_process	6	dpysl3	1	1678	1	25320	0.0662717
GO:0007342	fusion of sperm to egg plasma membrane involved in single fertilization	biological_process	5	LOC125279828	1	1678	1	25320	0.0662717
GO:0001637	G-protein coupled chemoattractant receptor activity	molecular_function	7	cxcr4b	1	1678	1	25320	0.0662717
GO:0015067	amidinotransferase activity	molecular_function	6	gatm	1	1678	1	25320	0.0662717
GO:0003186	tricuspid valve morphogenesis	biological_process	7	LOC125275928	1	1678	1	25320	0.0662717
GO:0002455	humoral immune response mediated by circulating immunoglobulin	biological_process	6	bcl3	1	1678	1	25320	0.0662717
GO:1905317	inferior endocardial cushion morphogenesis	biological_process	8	LOC125275928	1	1678	1	25320	0.0662717
GO:0048708	astrocyte differentiation	biological_process	7	sox9a	1	1678	1	25320	0.0662717
GO:0050966	detection of mechanical stimulus involved in sensory perception of pain	biological_process	7	LOC125247246	1	1678	1	25320	0.0662717
GO:1990718	axonemal central pair projection	cellular_component	7	hydin	1	1678	1	25320	0.0662717
GO:0035945	mitochondrial ncRNA surveillance	biological_process	12	supv3l1	1	1678	1	25320	0.0662717
GO:1900426	positive regulation of defense response to bacterium	biological_process	8	LOC125266170	1	1678	1	25320	0.0662717
GO:0033735	aspartate dehydrogenase activity	molecular_function	6	aspdh	1	1678	1	25320	0.0662717
GO:0003834	beta-carotene 15,15'-monooxygenase activity	molecular_function	7	bco1	1	1678	1	25320	0.0662717
GO:0060452	positive regulation of cardiac muscle contraction	biological_process	10	smtna	1	1678	1	25320	0.0662717
GO:0035036	sperm-egg recognition	biological_process	6	LOC125279828	1	1678	1	25320	0.0662717
GO:0030691	Noc2p-Noc3p complex	cellular_component	5	noc2l	1	1678	1	25320	0.0662717
GO:0035620	ceramide transporter activity	molecular_function	6	LOC125253620	1	1678	1	25320	0.0662717
GO:0015111	iodide transmembrane transporter activity	molecular_function	8	LOC125247246	1	1678	1	25320	0.0662717
GO:0004161	dimethylallyltranstransferase activity	molecular_function	7	fdps	1	1678	1	25320	0.0662717
GO:0042083	5,10-methylenetetrahydrofolate-dependent methyltransferase activity	molecular_function	7	tyms	1	1678	1	25320	0.0662717
GO:0034458	3'-5' RNA helicase activity	molecular_function	11	supv3l1	1	1678	1	25320	0.0662717
GO:0070612	histone methyltransferase activity (H2A-R3 specific)	molecular_function	10	prmt6	1	1678	1	25320	0.0662717
GO:1905516	positive regulation of fertilization	biological_process	7	lhfpl2a	1	1678	1	25320	0.0662717
GO:0021663	rhombomere 4 formation	biological_process	6	hoxb1b	1	1678	1	25320	0.0662717
GO:0046500	S-adenosylmethionine metabolic process	biological_process	7	gamt	1	1678	1	25320	0.0662717
GO:0043422	protein kinase B binding	molecular_function	8	ccdc88ab	1	1678	1	25320	0.0662717
GO:0007171	activation of transmembrane receptor protein tyrosine kinase activity	biological_process	13	LOC125258832	1	1678	1	25320	0.0662717
GO:0007566	embryo implantation	biological_process	4	LOC125275928	1	1678	1	25320	0.0662717
GO:1904969	slow muscle cell migration	biological_process	9	akap12b	1	1678	1	25320	0.0662717
GO:0010225	response to UV-C	biological_process	8	bcl3	1	1678	1	25320	0.0662717
GO:0033488	cholesterol biosynthetic process via 24,25-dihydrolanosterol	biological_process	10	LOC125276031	1	1678	1	25320	0.0662717
GO:0004799	thymidylate synthase activity	molecular_function	8	tyms	1	1678	1	25320	0.0662717
GO:1903966	monounsaturated fatty acid biosynthetic process	biological_process	12	scdb	1	1678	1	25320	0.0662717
GO:1902098	calcitriol binding	molecular_function	5	vdra	1	1678	1	25320	0.0662717
GO:0098831	presynaptic active zone cytoplasmic component	cellular_component	4	LOC125266170	1	1678	1	25320	0.0662717
GO:0000254	C-4 methylsterol oxidase activity	molecular_function	7	msmo1	1	1678	1	25320	0.0662717
GO:0099525	presynaptic dense core vesicle exocytosis	biological_process	11	LOC125266170	1	1678	1	25320	0.0662717
GO:0045200	establishment of neuroblast polarity	biological_process	6	fgf13a	1	1678	1	25320	0.0662717
GO:0008518	reduced folate carrier activity	molecular_function	9	slc19a1	1	1678	1	25320	0.0662717
GO:0044233	ER-mitochondrion membrane contact site	cellular_component	5	zfyve1	1	1678	1	25320	0.0662717
GO:0004337	geranyltranstransferase activity	molecular_function	7	fdps	1	1678	1	25320	0.0662717
GO:0008890	glycine C-acetyltransferase activity	molecular_function	9	gcat	1	1678	1	25320	0.0662717
GO:0045620	negative regulation of lymphocyte differentiation	biological_process	9	cish	1	1678	1	25320	0.0662717
GO:1902866	regulation of retina development in camera-type eye	biological_process	7	id2a	1	1678	1	25320	0.0662717
GO:2000563	positive regulation of CD4-positive, alpha-beta T cell proliferation	biological_process	13	LOC125275928	1	1678	1	25320	0.0662717
GO:0005436	sodium:phosphate symporter activity	molecular_function	11	LOC125256007	1	1678	1	25320	0.0662717
GO:2000177	regulation of neural precursor cell proliferation	biological_process	7	trim71	1	1678	1	25320	0.0662717
GO:0060844	arterial endothelial cell fate commitment	biological_process	9	smo	1	1678	1	25320	0.0662717
GO:0004496	mevalonate kinase activity	molecular_function	7	mvk	1	1678	1	25320	0.0662717
GO:0016213	linoleoyl-CoA desaturase activity	molecular_function	8	fads2	1	1678	1	25320	0.0662717
GO:0008970	phosphatidylcholine 1-acylhydrolase activity	molecular_function	8	abhd3	1	1678	1	25320	0.0662717
GO:0045337	farnesyl diphosphate biosynthetic process	biological_process	9	fdps	1	1678	1	25320	0.0662717
GO:0003214	cardiac left ventricle morphogenesis	biological_process	7	LOC125275928	1	1678	1	25320	0.0662717
GO:0046069	cGMP catabolic process	biological_process	12	pde1ca	1	1678	1	25320	0.0662717
GO:0061162	establishment of monopolar cell polarity	biological_process	6	map1b	1	1678	1	25320	0.0662717
GO:0003149	membranous septum morphogenesis	biological_process	5	LOC125275928	1	1678	1	25320	0.0662717
GO:0010808	positive regulation of synaptic vesicle priming	biological_process	8	LOC125266170	1	1678	1	25320	0.0662717
GO:0060734	regulation of endoplasmic reticulum stress-induced eIF2 alpha phosphorylation	biological_process	10	ppp1r15a	1	1678	1	25320	0.0662717
GO:0045415	negative regulation of interleukin-8 biosynthetic process	biological_process	9	bcl3	1	1678	1	25320	0.0662717
GO:0060433	bronchus development	biological_process	7	LOC125275928	1	1678	1	25320	0.0662717
GO:0035374	chondroitin sulfate binding	molecular_function	6	LOC125258832	1	1678	1	25320	0.0662717
GO:0002268	follicular dendritic cell differentiation	biological_process	6	bcl3	1	1678	1	25320	0.0662717
GO:0098972	anterograde dendritic transport of mitochondrion	biological_process	12	trak2	1	1678	1	25320	0.0662717
GO:0004334	fumarylacetoacetase activity	molecular_function	7	fah	1	1678	1	25320	0.0662717
GO:2000495	regulation of cell proliferation involved in compound eye morphogenesis	biological_process	7	id2a	1	1678	1	25320	0.0662717
GO:0002087	regulation of respiratory gaseous exchange by neurological system process	biological_process	8	pbx3b	1	1678	1	25320	0.0662717
GO:0005914	spot adherens junction	cellular_component	6	pgm5	1	1678	1	25320	0.0662717
GO:0070573	metallodipeptidase activity	molecular_function	9	LOC125243150	1	1678	1	25320	0.0662717
GO:0042693	muscle cell fate commitment	biological_process	6	smo	1	1678	1	25320	0.0662717
GO:0031151	histone methyltransferase activity (H3-K79 specific	molecular_function	10	dot1l	1	1678	1	25320	0.0662717
GO:0004421	hydroxymethylglutaryl-CoA synthase activity	molecular_function	7	hmgcs1	1	1678	1	25320	0.0662717
GO:0051177	meiotic sister chromatid cohesion	biological_process	6	hormad1	1	1678	1	25320	0.0662717
GO:0098939	dendritic transport of mitochondrion	biological_process	8	trak2	1	1678	1	25320	0.0662717
GO:0060315	negative regulation of ryanodine-sensitive calcium-release channel activity	biological_process	11	clic2	1	1678	1	25320	0.0662717
GO:0098957	anterograde axonal transport of mitochondrion	biological_process	12	trak2	1	1678	1	25320	0.0662717
GO:0015884	folic acid transport	biological_process	11	slc19a1	1	1678	1	25320	0.0662717
GO:0042625	ATPase coupled ion transmembrane transporter activity	molecular_function	6	atp6v1f	1	1678	1	25320	0.0662717
GO:0008428	ribonuclease inhibitor activity	molecular_function	6	lrrc31	1	1678	1	25320	0.0662717
GO:0005118	sevenless binding	molecular_function	6	gprc5c	1	1678	1	25320	0.0662717
GO:0032996	Bcl3-Bcl10 complex	cellular_component	4	bcl3	1	1678	1	25320	0.0662717
GO:0097598	sperm cytoplasmic droplet	cellular_component	5	LOC125258832	1	1678	1	25320	0.0662717
GO:0032009	early phagosome	cellular_component	9	LOC125266170	1	1678	1	25320	0.0662717
GO:0003274	endocardial cushion fusion	biological_process	6	LOC125275928	1	1678	1	25320	0.0662717
GO:0047150	betaine-homocysteine S-methyltransferase activity	molecular_function	8	bhmt	1	1678	1	25320	0.0662717
GO:0004788	thiamine diphosphokinase activity	molecular_function	7	tpk1	1	1678	1	25320	0.0662717
GO:0017172	cysteine dioxygenase activity	molecular_function	7	cdo1	1	1678	1	25320	0.0662717
GO:0030690	Noc1p-Noc2p complex	cellular_component	5	noc2l	1	1678	1	25320	0.0662717
GO:0046546	development of primary male sexual characteristics	biological_process	6	lhfpl2a	1	1678	1	25320	0.0662717
GO:0050121	N-acylglucosamine 2-epimerase activity	molecular_function	7	LOC125280214	1	1678	1	25320	0.0662717
GO:0043569	negative regulation of insulin-like growth factor receptor signaling pathway	biological_process	9	cilp2	1	1678	1	25320	0.0662717
GO:0004311	farnesyltranstransferase activity	molecular_function	7	LOC125254921	1	1678	1	25320	0.0662717
GO:1990654	sebum secreting cell proliferation	biological_process	4	prdm1b	1	1678	1	25320	0.0662717
GO:0090342	regulation of cell aging	biological_process	6	lmna	1	1678	1	25320	0.0662717
GO:0019870	potassium channel inhibitor activity	molecular_function	7	LOC125258832	1	1678	1	25320	0.0662717
GO:0072011	glomerular endothelium development	biological_process	8	nostrin	1	1678	1	25320	0.0662717
GO:0007182	common-partner SMAD protein phosphorylation	biological_process	10	LOC125275928	1	1678	1	25320	0.0662717
GO:0014743	regulation of muscle hypertrophy	biological_process	8	eif4ebp3l	1	1678	1	25320	0.0662717
GO:1905315	cell proliferation involved in endocardial cushion morphogenesis	biological_process	5	LOC125275928	1	1678	1	25320	0.0662717
GO:0036496	regulation of translational initiation by eIF2 alpha dephosphorylation	biological_process	10	ppp1r15a	1	1678	1	25320	0.0662717
GO:0014025	neural keel formation	biological_process	5	hoxb1b	1	1678	1	25320	0.0662717
GO:0072429	response to intra-S DNA damage checkpoint signaling	biological_process	9	LOC125257459	1	1678	1	25320	0.0662717
GO:0031844	type 4 neuropeptide Y receptor binding	molecular_function	9	pyyb	1	1678	1	25320	0.0662717
GO:0015350	methotrexate transmembrane transporter activity	molecular_function	8	slc19a1	1	1678	1	25320	0.0662717
GO:0030049	muscle filament sliding	biological_process	8	tpm4b	1	1678	1	25320	0.0662717
GO:0008495	protoheme IX farnesyltransferase activity	molecular_function	8	LOC125254921	1	1678	1	25320	0.0662717
GO:0021593	rhombomere morphogenesis	biological_process	5	hoxb1b	1	1678	1	25320	0.0662717
GO:0051960	regulation of nervous system development	biological_process	7	foxo3a	1	1678	1	25320	0.0662717
GO:0030860	regulation of polarized epithelial cell differentiation	biological_process	8	myh11a	1	1678	1	25320	0.0662717
GO:0043415	positive regulation of skeletal muscle tissue regeneration	biological_process	8	LOC125275928	1	1678	1	25320	0.0662717
GO:0034505	tooth mineralization	biological_process	7	atp2b1a	1	1678	1	25320	0.0662717
GO:0006742	NADP catabolic process	biological_process	5	aspdh	1	1678	1	25320	0.0662717
GO:0061444	endocardial cushion cell development	biological_process	7	klf2a	1	1678	1	25320	0.0662717
GO:0015375	glycine:sodium symporter activity	molecular_function	9	LOC125243690	1	1678	1	25320	0.0662717
GO:0060044	negative regulation of cardiac muscle cell proliferation	biological_process	8	LOC125275928	1	1678	1	25320	0.0662717
GO:0003357	noradrenergic neuron differentiation	biological_process	7	hand2	1	1678	1	25320	0.0662717
GO:0017042	glycosylceramidase activity	molecular_function	7	gba3	1	1678	1	25320	0.0662717
GO:0008398	sterol 14-demethylase activity	molecular_function	7	LOC125276031	1	1678	1	25320	0.0662717
GO:0003142	cardiogenic plate morphogenesis	biological_process	5	hand2	1	1678	1	25320	0.0662717
GO:0035125	embryonic anal fin morphogenesis	biological_process	8	bmp4	1	1678	1	25320	0.0662717
GO:0061789	dense core granule priming	biological_process	8	LOC125266170	1	1678	1	25320	0.0662717
GO:0003283	atrial septum development	biological_process	6	ank2b	1	1678	1	25320	0.0662717
GO:0030859	polarized epithelial cell differentiation	biological_process	7	hand2	1	1678	1	25320	0.0662717
GO:0021798	forebrain dorsal/ventral pattern formation	biological_process	7	smo	1	1678	1	25320	0.0662717
GO:0006104	succinyl-CoA metabolic process	biological_process	8	suclg2	1	1678	1	25320	0.0662717
GO:0060439	trachea morphogenesis	biological_process	6	LOC125275928	1	1678	1	25320	0.0662717
GO:0044091	membrane biogenesis	biological_process	5	clip3	1	1678	1	25320	0.0662717
GO:0006772	thiamine metabolic process	biological_process	7	tpk1	1	1678	1	25320	0.0662717
GO:1905007	positive regulation of epithelial to mesenchymal transition involved in endocardial cushion formation	biological_process	10	LOC125275928	1	1678	1	25320	0.0662717
GO:0016878	acid-thiol ligase activity	molecular_function	6	aasdh	1	1678	1	25320	0.0662717
GO:0046104	thymidine metabolic process	biological_process	11	tk1	1	1678	1	25320	0.0662717
GO:0003144	embryonic heart tube formation	biological_process	8	hand2	1	1678	1	25320	0.0662717
GO:0097629	extrinsic component of omegasome membrane	cellular_component	6	zfyve1	1	1678	1	25320	0.0662717
GO:0060629	regulation of homologous chromosome segregation	biological_process	7	hormad1	1	1678	1	25320	0.0662717
GO:0043394	proteoglycan binding	molecular_function	5	ada2a	1	1678	1	25320	0.0662717
GO:0050965	detection of temperature stimulus involved in sensory perception of pain	biological_process	8	LOC125247246	1	1678	1	25320	0.0662717
GO:0015068	glycine amidinotransferase activity	molecular_function	7	gatm	1	1678	1	25320	0.0662717
GO:0086014	atrial cardiac muscle cell action potential	biological_process	9	ank2b	1	1678	1	25320	0.0662717
GO:1901490	regulation of lymphangiogenesis	biological_process	7	prkd1	1	1678	1	25320	0.0662717
GO:0030975	thiamine binding	molecular_function	5	tpk1	1	1678	1	25320	0.0662717
GO:0003206	cardiac chamber morphogenesis	biological_process	5	fhl1a	1	1678	1	25320	0.0662717
GO:0016942	insulin-like growth factor binding protein complex	cellular_component	5	igfbp3	1	1678	1	25320	0.0662717
GO:0045910	negative regulation of DNA recombination	biological_process	10	msh6	1	1678	1	25320	0.0662717
GO:1905316	superior endocardial cushion morphogenesis	biological_process	8	LOC125275928	1	1678	1	25320	0.0662717
GO:0050655	dermatan sulfate proteoglycan metabolic process	biological_process	9	chst14	1	1678	1	25320	0.0662717
GO:0010822	positive regulation of mitochondrion organization	biological_process	9	ppargc1a	1	1678	1	25320	0.0662717
GO:0060412	ventricular septum morphogenesis	biological_process	6	LOC125275928	1	1678	1	25320	0.0662717
GO:0070989	oxidative demethylation	biological_process	5	tet2	1	1678	1	25320	0.0662717
GO:0015173	aromatic amino acid transmembrane transporter activity	molecular_function	8	slc16a10	1	1678	1	25320	0.0662717
GO:0030548	acetylcholine receptor regulator activity	molecular_function	6	LOC125258832	1	1678	1	25320	0.0662717
GO:0019730	antimicrobial humoral response	biological_process	6	bcl3	1	1678	1	25320	0.0662717
GO:0050714	positive regulation of protein secretion	biological_process	10	LOC125266170	1	1678	1	25320	0.0662717
GO:0071470	cellular response to osmotic stress	biological_process	6	nupr1b	1	1678	1	25320	0.0662717
GO:0034970	histone H3-R2 methylation	biological_process	13	prmt6	1	1678	1	25320	0.0662717
GO:1901738	regulation of vitamin A metabolic process	biological_process	9	LOC125244344	1	1678	1	25320	0.0662717
GO:0015889	cobalamin transport	biological_process	7	tcn2	1	1678	1	25320	0.0662717
GO:1902975	mitotic DNA replication initiation	biological_process	11	gins2	1	1678	1	25320	0.0662717
GO:0033691	sialic acid binding	molecular_function	7	LOC125258832	1	1678	1	25320	0.0662717
GO:1904059	regulation of locomotor rhythm	biological_process	6	nr1d1	1	1678	1	25320	0.0662717
GO:0030731	guanidinoacetate N-methyltransferase activity	molecular_function	8	gamt	1	1678	1	25320	0.0662717
GO:0008747	N-acetylneuraminate lyase activity	molecular_function	7	npl	1	1678	1	25320	0.0662717
GO:0032311	angiogenin-PRI complex	cellular_component	4	lrrc31	1	1678	1	25320	0.0662717
GO:0008035	high-density lipoprotein particle binding	molecular_function	7	apoa1a	1	1678	1	25320	0.0662717
GO:0004686	elongation factor-2 kinase activity	molecular_function	10	eef2k	1	1678	1	25320	0.0662717
GO:0001537	N-acetylgalactosamine 4-O-sulfotransferase activity	molecular_function	7	chst14	1	1678	1	25320	0.0662717
GO:0009988	cell-cell recognition	biological_process	5	epha4a	1	1678	1	25320	0.0662717
GO:0046545	development of primary female sexual characteristics	biological_process	6	lhfpl2a	1	1678	1	25320	0.0662717
GO:0031685	adenosine receptor binding	molecular_function	7	ada2a	1	1678	1	25320	0.0662717
GO:0086070	SA node cell to atrial cardiac muscle cell communication	biological_process	6	ank2b	1	1678	1	25320	0.0662717
GO:0035946	mitochondrial mRNA surveillance	biological_process	12	supv3l1	1	1678	1	25320	0.0662717
GO:0060576	intestinal epithelial cell development	biological_process	8	prdm1b	1	1678	1	25320	0.0662717
GO:0004797	thymidine kinase activity	molecular_function	10	tk1	1	1678	1	25320	0.0662717
GO:0051598	meiotic recombination checkpoint	biological_process	6	hormad1	1	1678	1	25320	0.0662717
GO:0035594	ganglioside binding	molecular_function	7	clip3	1	1678	1	25320	0.0662717
GO:1990441	negative regulation of transcription from RNA polymerase II promoter in response to endoplasmic reticulum stress	biological_process	7	ppp1r15a	1	1678	1	25320	0.0662717
GO:0072679	thymocyte migration	biological_process	7	LOC125251832	1	1678	1	25320	0.0662717
GO:0048101	calcium- and calmodulin-regulated 3',5'-cyclic-GMP phosphodiesterase activity	molecular_function	11	pde1ca	1	1678	1	25320	0.0662717
GO:1902121	lithocholic acid binding	molecular_function	6	vdra	1	1678	1	25320	0.0662717
GO:0048034	heme O biosynthetic process	biological_process	10	LOC125254921	1	1678	1	25320	0.0662717
GO:0051958	methotrexate transport	biological_process	11	slc19a1	1	1678	1	25320	0.0662717
GO:0004132	dCMP deaminase activity	molecular_function	7	dctd	1	1678	1	25320	0.0662717
GO:0035908	ventral aorta development	biological_process	8	ntn1a	1	1678	1	25320	0.0662717
GO:0015132	prostaglandin transmembrane transporter activity	molecular_function	6	slco2a1	1	1678	1	25320	0.0662717
GO:1903573	negative regulation of response to endoplasmic reticulum stress	biological_process	7	dnajb6b	1	1678	1	25320	0.0662717
GO:0006579	amino-acid betaine catabolic process	biological_process	7	bhmt	1	1678	1	25320	0.0662717
GO:0043890	N-acetylgalactosamine-6-sulfatase activity	molecular_function	7	galns	1	1678	1	25320	0.0662717
GO:0047044	androstan-3-alpha,17-beta-diol dehydrogenase activity	molecular_function	7	hsd20b2	1	1678	1	25320	0.0662717
GO:2000677	regulation of transcription regulatory region DNA binding	biological_process	7	dot1l	1	1678	1	25320	0.0662717
GO:0016717	oxidoreductase activity, acting on paired donors, with oxidation of a pair of donors resulting in the reduction of molecular oxygen to two molecules of water	molecular_function	6	scdb	1	1678	1	25320	0.0662717
GO:0051572	negative regulation of histone H3-K4 methylation	biological_process	12	prmt6	1	1678	1	25320	0.0662717
GO:0005384	manganese ion transmembrane transporter activity	molecular_function	10	slc39a14	1	1678	1	25320	0.0662717
GO:0006749	glutathione metabolic process	biological_process	8	clic2;gsto1;LOC125261281;LOC125276915	4	1678	24	25320	0.0707138
GO:0045165	cell fate commitment	biological_process	5	bmp4;nkx6.1;prdm1b;wnt5b	4	1678	24	25320	0.0707138
GO:0005385	zinc ion transmembrane transporter activity	molecular_function	10	LOC125258726;slc39a13;slc39a14;slc39a3	4	1678	24	25320	0.0707138
GO:0016773	phosphotransferase activity, alcohol group as acceptor	molecular_function	6	adkb;gck;hkdc1;zgc:136858	4	1678	24	25320	0.0707138
GO:0008152	metabolic process	biological_process	3	aasdh;alp3;bud23;enpp1;galca;galns;gba3;gcat;gcdha;gla;glb1l2;glb1;gsto1;hexa;hmgcs1;hyal2b;LOC125245210;LOC125247229;LOC125254403;LOC125255577;LOC125269615;LOC125276915;LOC125280015;man2b1;mcat;naga;npl;ogdhb;oxct1a;pfkfb3;pnpla2;sgsh;si:dkey-172j4.3;slc27a2b;smpd1;suclg2;ugt5f1;ugt8	38	1678	448	25320	0.0710191
GO:0050662	coenzyme binding	molecular_function	5	hmgcra;LOC125278566;tdh	3	1678	15	25320	0.0726759
GO:0001706	endoderm formation	biological_process	6	dusp1;dusp2;dusp4	3	1678	15	25320	0.0726759
GO:0008349	MAP kinase kinase kinase kinase activity	molecular_function	9	map4k2;stk25a;tnika	3	1678	15	25320	0.0726759
GO:0051018	protein kinase A binding	molecular_function	5	akap11;akap12b;LOC125268970	3	1678	15	25320	0.0726759
GO:0008422	beta-glucosidase activity	molecular_function	8	gba3;kl	2	1678	7	25320	0.0737539
GO:0010975	regulation of neuron projection development	biological_process	10	ccdc88ab;dpysl3	2	1678	7	25320	0.0737539
GO:0010718	positive regulation of epithelial to mesenchymal transition	biological_process	8	LOC125275928;loxl2a	2	1678	7	25320	0.0737539
GO:0016936	galactoside binding	molecular_function	5	LOC125261500;LOC125276018	2	1678	7	25320	0.0737539
GO:0042059	negative regulation of epidermal growth factor receptor signaling pathway	biological_process	10	LOC125259911;socs5a	2	1678	7	25320	0.0737539
GO:0009266	response to temperature stimulus	biological_process	5	igfbp1b;LOC125263292	2	1678	7	25320	0.0737539
GO:0035198	miRNA binding	molecular_function	8	ago2;trim71	2	1678	7	25320	0.0737539
GO:0090594	inflammatory response to wounding	biological_process	7	nos2b;utp25	2	1678	7	25320	0.0737539
GO:0030517	negative regulation of axon extension	biological_process	8	epha4a;slit3	2	1678	7	25320	0.0737539
GO:0046716	muscle cell cellular homeostasis	biological_process	5	fbxo32;flnca	2	1678	7	25320	0.0737539
GO:0045597	positive regulation of cell differentiation	biological_process	7	junbb;june	2	1678	7	25320	0.0737539
GO:0050750	low-density lipoprotein particle receptor binding	molecular_function	7	apoea;lrpap1	2	1678	7	25320	0.0737539
GO:0046855	inositol phosphate dephosphorylation	biological_process	9	inpp5l;ptenb	2	1678	7	25320	0.0737539
GO:0006275	regulation of DNA replication	biological_process	9	ccdc88ab;dscc1	2	1678	7	25320	0.0737539
GO:0060415	muscle tissue morphogenesis	biological_process	6	arhgef28a;fbxo32	2	1678	7	25320	0.0737539
GO:0032182	ubiquitin-like protein binding	molecular_function	5	dcun1d4;dcun1d5	2	1678	7	25320	0.0737539
GO:0046685	response to arsenic-containing substance	biological_process	5	LOC125272827;mxa	2	1678	7	25320	0.0737539
GO:0097345	mitochondrial outer membrane permeabilization	biological_process	10	bnip3;bnip4	2	1678	7	25320	0.0737539
GO:0048038	quinone binding	molecular_function	5	aoc1;aoc2	2	1678	7	25320	0.0737539
GO:0071578	zinc II ion transmembrane import	biological_process	12	LOC125258726;slc39a14	2	1678	7	25320	0.0737539
GO:0008134	transcription factor binding	molecular_function	5	bcl3;foxa1;junbb;june;ppargc1a;ppargc1b;ppp1r13ba;vdra	8	1678	67	25320	0.07448
GO:0006914	autophagy	biological_process	6	eva1a;fbxo32;map1lc3b;napsa;nr1d1;phf23b;wdr45;zgc:92606	8	1678	67	25320	0.07448
GO:0048793	pronephros development	biological_process	7	bmp4;cdx4;greb1l;osr2;pde1a;sos2;vhl;wt1b	8	1678	67	25320	0.07448
GO:0005201	extracellular matrix structural constituent	molecular_function	4	col1a1a;col1a1b;col27a1b;col4a2;elna;LOC125256442	6	1678	45	25320	0.0750238
GO:0003924	GTPase activity	molecular_function	9	eef2l2;gem;gna12a;gnal;gnao1b;LOC125243689;LOC125244110;LOC125244315;LOC125245127;LOC125256467;LOC125265248;LOC125272827;mfn1a;mxa;rab32b;rab3db;rab40b;rab43;rab6ba;rasl11b;rhobtb4;rhoga;rrad;si:dkeyp-59c12.1;tuba8l2;tubb2;tubb4bl;tubb5;zgc:110699	29	1678	331	25320	0.0763103
GO:0004672	protein kinase activity	molecular_function	7	acvr2ba;camk1gb;coq8aa;dyrk1ab;dyrk3;epha2b;epha4a;ephb4b;erbb3a;erbb3b;erbb4a;fgfr3;kalrna;lats2;LOC125249296;LOC125262471;LOC125263972;LOC125266236;LOC125276480;map4k2;mapk12b;mapk6;mknk2b;mylk5;mylkb;nek12;npr1a;nuak2;pdpk1a;pim1;plk3;prkcda;prkd1;prkg1b;rock2b;ror2;ros1;rps6ka3b;si:ch211-171h4.3;sik1;sik2a;spegb;srms;stk25a;stk35;tesk1a;tesk1b;tnika;trib3;ulk1a;ulk2;wnk1a;zgc:113162	53	1678	656	25320	0.0785305
GO:0016616	oxidoreductase activity, acting on the CH-OH group of donors, NAD or NADP as acceptor	molecular_function	6	hmgcra;hsd3b7;ldhba;nsdhl;sdr42e1	5	1678	35	25320	0.078999
GO:0071466	cellular response to xenobiotic stimulus	biological_process	6	hmox1a;LOC125256846;LOC125278081;sult6b1;tgfbi	5	1678	35	25320	0.078999
GO:0044325	ion channel binding	molecular_function	5	ank2b;fgf13a;LOC125276953;pacs2;trdn	5	1678	35	25320	0.078999
GO:0007275	multicellular organism development	biological_process	4	adgrv1;axin2;ccdc85cb;cdx4;col27a1b;dbpb;dhh;dkk3b;fibinb;fzd5;fzd8a;hand2;hoxa11b;hoxa1a;hoxa3a;hoxa5a;hoxa9b;hoxb1b;hoxb2a;hoxb3a;hoxd11a;hoxd3a;hoxd4a;hoxd9a;l1camb;LOC125247246;LOC125258832;LOC125275391;LOC125275393;LOC125280476;mab21l1;mak16;mylipb;plxna4;ppdpfb;sall2;sfrp2;smo;sox3;spred2a;tbpl1;tefb;trim71;tshz1;utp25;wnt5b	46	1678	561	25320	0.0797386
GO:0004714	transmembrane receptor protein tyrosine kinase activity	molecular_function	9	epha2b;epha4a;ephb4b;erbb3a;erbb3b;erbb4a;fgfr3;ros1	8	1678	68	25320	0.0797585
GO:0016791	phosphatase activity	molecular_function	7	alp3;dusp1;dusp27;dusp2;dusp3a;dusp4;dusp6;dusp7;ptp4a3a;ptpn13;ptprdb;ptprsa;si:ch211-195b15.8;zgc:153044	14	1678	140	25320	0.0809424
GO:0007017	microtubule-based process	biological_process	4	LOC125256467;LOC125280406;tuba8l2;tubb2;tubb4bl;tubb5	6	1678	46	25320	0.0816814
GO:0046873	metal ion transmembrane transporter activity	molecular_function	8	slc39a13;slc39a14;slc39a3	3	1678	16	25320	0.0852041
GO:0004185	serine-type carboxypeptidase activity	molecular_function	9	aebp1b;cpvl;si:ch211-122f10.4	3	1678	16	25320	0.0852041
GO:0008328	ionotropic glutamate receptor complex	cellular_component	7	dlg2;dlg3;shank2a	3	1678	16	25320	0.0852041
GO:0048010	vascular endothelial growth factor receptor signaling pathway	biological_process	8	gng2;rspo1;vegfba	3	1678	16	25320	0.0852041
GO:0008307	structural constituent of muscle	molecular_function	4	smtnb;tpm1;tpm4b	3	1678	16	25320	0.0852041
GO:0005875	microtubule associated complex	cellular_component	4	LOC125258154;map1b;maptb	3	1678	16	25320	0.0852041
GO:0016050	vesicle organization	biological_process	6	si:dkey-28n18.9;snx10a;snx8a	3	1678	16	25320	0.0852041
GO:0005184	neuropeptide hormone activity	molecular_function	8	penka;pnoca;pyyb	3	1678	16	25320	0.0852041
GO:0046658	anchored component of plasma membrane	cellular_component	6	efna1b;meltf;rgmb	3	1678	16	25320	0.0852041
GO:0034707	chloride channel complex	cellular_component	7	clic2;LOC125247246;ttyh3a	3	1678	16	25320	0.0852041
GO:0048916	posterior lateral line development	biological_process	7	cd9b;f11r.2;tnfrsf19	3	1678	16	25320	0.0852041
GO:0006869	lipid transport	biological_process	7	apoa1a;apoa4a;apoea;LOC125244030;LOC125249296;LOC125258934;LOC125263972;LOC125278081;spns3	9	1678	81	25320	0.0872226
GO:0016712	oxidoreductase activity, acting on paired donors, with incorporation or reduction of molecular oxygen, reduced flavin or flavoprotein as one donor, and incorporation of one atom of oxygen	molecular_function	6	LOC125260638;LOC125277848;LOC125277849;LOC125278054	4	1678	26	25320	0.0897684
GO:0006915	apoptotic process	biological_process	6	bada;casp9;csrnp2;ddit4;diabloa;eva1a;fgfr3;LOC125260582;LOC125264575;LOC125273548;LOC125275928;LOC125280476;ppp1r13ba;prkcda;rybpb;ypel3	16	1678	168	25320	0.0917827
GO:0051491	positive regulation of filopodium assembly	biological_process	11	dpysl3;LOC125258832	2	1678	8	25320	0.0941254
GO:0005347	ATP transmembrane transporter activity	molecular_function	9	slc25a23b;slc25a25a	2	1678	8	25320	0.0941254
GO:0042542	response to hydrogen peroxide	biological_process	7	per1a;per2	2	1678	8	25320	0.0941254
GO:0003181	atrioventricular valve morphogenesis	biological_process	6	klf2a;LOC125275928	2	1678	8	25320	0.0941254
GO:0000185	activation of MAPKKK activity	biological_process	13	gadd45ab;gadd45ga	2	1678	8	25320	0.0941254
GO:0030324	lung development	biological_process	6	LOC125275928;loxl3a	2	1678	8	25320	0.0941254
GO:0007568	aging	biological_process	4	kl;LOC125275928	2	1678	8	25320	0.0941254
GO:0097535	lymphoid lineage cell migration into thymus	biological_process	8	ccr9a;LOC125251832	2	1678	8	25320	0.0941254
GO:0015217	ADP transmembrane transporter activity	molecular_function	9	slc25a23b;slc25a25a	2	1678	8	25320	0.0941254
GO:0060349	bone morphogenesis	biological_process	6	atp2b1a;osr2	2	1678	8	25320	0.0941254
GO:0061026	cardiac muscle tissue regeneration	biological_process	7	cav1;fosab	2	1678	8	25320	0.0941254
GO:0031995	insulin-like growth factor II binding	molecular_function	7	igfbp3;igfbp6b	2	1678	8	25320	0.0941254
GO:0044295	axonal growth cone	cellular_component	6	l1camb;trak2	2	1678	8	25320	0.0941254
GO:0070584	mitochondrion morphogenesis	biological_process	7	LOC125253620;supv3l1	2	1678	8	25320	0.0941254
GO:0004857	enzyme inhibitor activity	molecular_function	5	crim1;txnipa	2	1678	8	25320	0.0941254
GO:0055008	cardiac muscle tissue morphogenesis	biological_process	7	fbxo32;fermt2	2	1678	8	25320	0.0941254
GO:0015226	carnitine transmembrane transporter activity	molecular_function	9	LOC125252366;LOC125252367	2	1678	8	25320	0.0941254
GO:0043567	regulation of insulin-like growth factor receptor signaling pathway	biological_process	8	igfbp3;igfbp6b	2	1678	8	25320	0.0941254
GO:0010172	embryonic body morphogenesis	biological_process	6	trim71;wnt5b	2	1678	8	25320	0.0941254
GO:0061053	somite development	biological_process	7	epha4a;loxl3a;tgfbr3;thbs3a;wnt5b	5	1678	37	25320	0.0953681
GO:0008285	negative regulation of cell proliferation	biological_process	7	btg1;LOC125275928;LOC125276480;ptenb;si:ch211-260e23.9;sstr5;tp53inp1;wt1b	8	1678	71	25320	0.0968904
GO:0045879	negative regulation of smoothened signaling pathway	biological_process	9	cdon;LOC125268640;ptch2	3	1678	17	25320	0.0985743
GO:0030148	sphingolipid biosynthetic process	biological_process	9	elovl2;elovl7b;elovl8b	3	1678	17	25320	0.0985743
GO:0043049	otic placode formation	biological_process	6	msx1a;sox3;sox9a	3	1678	17	25320	0.0985743
GO:0005977	glycogen metabolic process	biological_process	9	ppp1r3b;ppp1r3cb;prkag2a	3	1678	17	25320	0.0985743
GO:0005518	collagen binding	molecular_function	5	serpinh1a;sparc;tgfbi	3	1678	17	25320	0.0985743
GO:0005528	FK506 binding	molecular_function	6	fkbp1ab;fkbp1b;fkbp5	3	1678	17	25320	0.0985743
GO:0008253	5'-nucleotidase activity	molecular_function	9	LOC125256846;nt5c1bb;nt5dc2	3	1678	17	25320	0.0985743
GO:0060021	palate development	biological_process	5	LOC125275928;loxl3a;osr2	3	1678	17	25320	0.0985743
GO:0006829	zinc II ion transport	biological_process	10	slc39a13;slc39a14;slc39a3	3	1678	17	25320	0.0985743
GO:0043113	receptor clustering	biological_process	6	dlg2;dlg3;LOC125258832	3	1678	17	25320	0.0985743
GO:0060030	dorsal convergence	biological_process	9	LOC125244117;LOC125244118;wnt5b	3	1678	17	25320	0.0985743
GO:0042813	Wnt-activated receptor activity	molecular_function	6	fzd5;fzd8a;sfrp2;smo	4	1678	27	25320	0.100124
GO:0030176	integral component of endoplasmic reticulum membrane	cellular_component	7	elovl2;elovl7b;elovl8b;samd8;sgms1b;sgms2b;si:ch1073-429i10.1;tm7sf2	8	1678	72	25320	0.10303
GO:0031018	endocrine pancreas development	biological_process	5	fhl1b;gck;nkx6.1;rgs4;smo;wnt5b	6	1678	49	25320	0.103545
GO:0006417	regulation of translation	biological_process	9	ago2;ddx6;eif4e3;eif4ebp3l;igf2bp3;kbtbd8	6	1678	49	25320	0.103545
GO:0004364	glutathione transferase activity	molecular_function	6	clic2;gsto1;LOC125276013;LOC125276915;mgst2	5	1678	38	25320	0.104149
GO:0042981	regulation of apoptotic process	biological_process	8	bbc3;bcl3;brd2a;casp9;cflara;dusp1;gdf6a;LOC125249296;LOC125250134;LOC125270597;LOC125271504;LOC125271538;LOC125276480;LOC125280476;map4k2;mcl1b;nek12;rassf2a;si:ch211-171h4.3;stk25a;tnfaip8l1;tnika;traf3;traf4a;trim69	25	1678	289	25320	0.104709
GO:0000166	nucleotide binding	molecular_function	5	aasdh;abcb8;abcg2b;abcg8;acacb;acta1b;acte1;acvr2ba;arl14;arl4ab;arl5c;atp1a3b;atp2b1a;atp8a2;blm;camk1gb;coq8aa;ctps1b;ddx6;dhx37;dyrk1ab;epha2b;epha4a;ephb4b;erbb3a;erbb3b;erbb4a;fgfr3;gck;gem;gna12a;gnal;gnao1b;hkdc1;hspa4a;LOC125242811;LOC125244315;LOC125244442;LOC125244892;LOC125247875;LOC125247884;LOC125248434;LOC125248438;LOC125248560;LOC125248565;LOC125248570;LOC125248803;LOC125250134;LOC…	128	1678	1736	25320	0.107747
GO:0001666	response to hypoxia	biological_process	5	foxo3b;hif1al;hmox1a;irs2a;irs2b;LOC125275928;loxl2a;vegfba	8	1678	73	25320	0.10938
GO:0035091	phosphatidylinositol binding	molecular_function	6	arhgap32b;ccdc88ab;dapp1;pik3c2b;si:dkey-28n18.9;snx10a;snx18b;snx20;snx8a	9	1678	85	25320	0.109552
GO:0007623	circadian rhythm	biological_process	4	arntl1a;arntl2;nfil3-5;nfil3	4	1678	28	25320	0.111003
GO:0032147	activation of protein kinase activity	biological_process	12	fgf13a;LOC125249296;LOC125275928;nek12;prkag2a;si:ch211-171h4.3	6	1678	50	25320	0.111447
GO:0005003	ephrin receptor activity	molecular_function	10	epha2b;epha4a;ephb4b	3	1678	18	25320	0.112724
GO:1902036	regulation of hematopoietic stem cell differentiation	biological_process	8	f11r.2;fgfr3;tph1b	3	1678	18	25320	0.112724
GO:0042761	very long-chain fatty acid biosynthetic process	biological_process	11	elovl2;elovl7b;elovl8b	3	1678	18	25320	0.112724
GO:0035255	ionotropic glutamate receptor binding	molecular_function	7	dlg2;dlg3;shank2a	3	1678	18	25320	0.112724
GO:0030902	hindbrain development	biological_process	5	acvr2ba;bco1;brd2a;hoxb1b;smo	5	1678	39	25320	0.113313
GO:0019898	extrinsic component of membrane	cellular_component	4	si:dkey-28n18.9;snx10a;snx8a;vps13a;wdr45	5	1678	39	25320	0.113313
GO:0030301	cholesterol transport	biological_process	9	apoa1a;LOC125258934	2	1678	9	25320	0.115866
GO:0060729	intestinal epithelial structure maintenance	biological_process	10	dot1l;uhrf1	2	1678	9	25320	0.115866
GO:0050291	sphingosine N-acyltransferase activity	molecular_function	8	cers1;cers3b	2	1678	9	25320	0.115866
GO:0045947	negative regulation of translational initiation	biological_process	11	ago2;eif4ebp3l	2	1678	9	25320	0.115866
GO:0030510	regulation of BMP signaling pathway	biological_process	10	dab2;smoc2	2	1678	9	25320	0.115866
GO:0071479	cellular response to ionizing radiation	biological_process	7	bbc3;LOC125264575	2	1678	9	25320	0.115866
GO:0030295	protein kinase activator activity	molecular_function	7	fgf13a;prkag2a	2	1678	9	25320	0.115866
GO:0030307	positive regulation of cell growth	biological_process	7	mmp14b;supv3l1	2	1678	9	25320	0.115866
GO:0030206	chondroitin sulfate biosynthetic process	biological_process	9	chst3b;chst7	2	1678	9	25320	0.115866
GO:0097120	receptor localization to synapse	biological_process	7	dlg2;dlg3	2	1678	9	25320	0.115866
GO:0034332	adherens junction organization	biological_process	6	LOC125247528;LOC125268328	2	1678	9	25320	0.115866
GO:0000079	regulation of cyclin-dependent protein serine/threonine kinase activity	biological_process	12	ccnb3;ccnl1b	2	1678	9	25320	0.115866
GO:0005227	calcium activated cation channel activity	molecular_function	8	LOC125247246;trpm4a	2	1678	9	25320	0.115866
GO:0004957	prostaglandin E receptor activity	molecular_function	10	ptger4b;ptger4c	2	1678	9	25320	0.115866
GO:0010389	regulation of G2/M transition of mitotic cell cycle	biological_process	9	ccnb3;cdc25b	2	1678	9	25320	0.115866
GO:2001238	positive regulation of extrinsic apoptotic signaling pathway	biological_process	10	g0s2;LOC125273548	2	1678	9	25320	0.115866
GO:1990126	retrograde transport, endosome to plasma membrane	biological_process	8	ankrd50l;LOC125261513	2	1678	9	25320	0.115866
GO:0031994	insulin-like growth factor I binding	molecular_function	7	igfbp3;igfbp6b	2	1678	9	25320	0.115866
GO:0048593	camera-type eye morphogenesis	biological_process	8	ccnd1;pim1	2	1678	9	25320	0.115866
GO:0010941	regulation of cell death	biological_process	6	junbb;june	2	1678	9	25320	0.115866
GO:0000164	protein phosphatase type 1 complex	cellular_component	5	ppp1r15a;ppp1r3b	2	1678	9	25320	0.115866
GO:0060119	inner ear receptor cell development	biological_process	7	atp2b1a;vdrb	2	1678	9	25320	0.115866
GO:0006013	mannose metabolic process	biological_process	8	LOC125262673;man2b1	2	1678	9	25320	0.115866
GO:0071558	histone demethylase activity (H3-K27 specific)	molecular_function	6	kdm6ba	2	1678	9	25320	0.115866
GO:0003824	catalytic activity	molecular_function	3	aasdh;acacb;agxta;alp3;blm;dctd;ddc;enpp1;galns;gcat;gla;gmpr;hmgcs1;hyal2b;ldhba;LOC125245210;LOC125255577;LOC125257930;LOC125260072;LOC125261281;LOC125269615;LOC125273678;LOC125278566;LOC125280214;man2b1;mcat;mthfd1a;mthfd2;naga;npl;pdp2;pfkfb3;pnp5b;ppm1h;sgsh;slc27a2b;slc3a2b;suclg2;tdh	39	1678	483	25320	0.117116
GO:0005200	structural constituent of cytoskeleton	molecular_function	4	LOC125256467;mylipb;tuba8l2;tubb2;tubb4bl;tubb5	6	1678	51	25320	0.119646
GO:0007519	skeletal muscle tissue development	biological_process	8	bag3;cdkn1a;dnajb6b;hmgcra;LOC125270597;ppargc1a	6	1678	51	25320	0.119646
GO:0006631	fatty acid metabolic process	biological_process	9	aasdh;elovl2;elovl7b;elovl8b;fads2;scdb	6	1678	51	25320	0.119646
GO:0004683	calmodulin-dependent protein kinase activity	molecular_function	9	camk1gb;LOC125267744;mapkapk3;mknk2b	4	1678	29	25320	0.122381
GO:0045765	regulation of angiogenesis	biological_process	7	lrrc31;prkd1;vhl	3	1678	19	25320	0.127589
GO:0042476	odontogenesis	biological_process	6	eda;osr2;smoc2	3	1678	19	25320	0.127589
GO:0051091	positive regulation of DNA binding transcription factor activity	biological_process	6	ppargc1a;ppargc1b;sox3	3	1678	19	25320	0.127589
GO:0061515	myeloid cell development	biological_process	6	nfil3;ptenb;smoc2	3	1678	19	25320	0.127589
GO:0032007	negative regulation of TOR signaling	biological_process	10	akt1s1;deptor;tnfaip8l1	3	1678	19	25320	0.127589
GO:0001656	metanephros development	biological_process	7	osr2	1	1678	2	25320	0.128154
GO:0042304	regulation of fatty acid biosynthetic process	biological_process	9	prkag2a	1	1678	2	25320	0.128154
GO:0071908	determination of intestine left/right asymmetry	biological_process	9	hand2	1	1678	2	25320	0.128154
GO:0060017	parathyroid gland development	biological_process	7	hoxa3a	1	1678	2	25320	0.128154
GO:0006169	adenosine salvage	biological_process	10	adkb	1	1678	2	25320	0.128154
GO:0043535	regulation of blood vessel endothelial cell migration	biological_process	10	LOC125248876	1	1678	2	25320	0.128154
GO:0000280	nuclear division	biological_process	7	apoa2	1	1678	2	25320	0.128154
GO:0004134	4-alpha-glucanotransferase activity	molecular_function	5	LOC125257930	1	1678	2	25320	0.128154
GO:0045098	type III intermediate filament	cellular_component	8	prph	1	1678	2	25320	0.128154
GO:0035270	endocrine system development	biological_process	6	smo	1	1678	2	25320	0.128154
GO:0032367	intracellular cholesterol transport	biological_process	10	LOC125268969	1	1678	2	25320	0.128154
GO:0019388	galactose catabolic process	biological_process	9	pgm5	1	1678	2	25320	0.128154
GO:0003962	cystathionine gamma-synthase activity	molecular_function	6	LOC125273678	1	1678	2	25320	0.128154
GO:0044877	protein-containing complex binding	molecular_function	4	mtor	1	1678	2	25320	0.128154
GO:0010634	positive regulation of epithelial cell migration	biological_process	9	LOC125275928	1	1678	2	25320	0.128154
GO:0016783	sulfurtransferase activity	molecular_function	6	ctu2	1	1678	2	25320	0.128154
GO:0004614	phosphoglucomutase activity	molecular_function	7	pgm5	1	1678	2	25320	0.128154
GO:0002666	positive regulation of T cell tolerance induction	biological_process	8	LOC125275928	1	1678	2	25320	0.128154
GO:1990077	primosome complex	cellular_component	5	prim2	1	1678	2	25320	0.128154
GO:0003883	CTP synthase activity	molecular_function	6	ctps1b	1	1678	2	25320	0.128154
GO:0031580	membrane raft distribution	biological_process	7	yjefn3	1	1678	2	25320	0.128154
GO:2000329	negative regulation of T-helper 17 cell lineage commitment	biological_process	9	loxl3a	1	1678	2	25320	0.128154
GO:0036023	embryonic skeletal limb joint morphogenesis	biological_process	6	osr2	1	1678	2	25320	0.128154
GO:0030889	negative regulation of B cell proliferation	biological_process	11	prdm1b	1	1678	2	25320	0.128154
GO:0034363	intermediate-density lipoprotein particle	cellular_component	6	apoea	1	1678	2	25320	0.128154
GO:0034979	NAD-dependent protein deacetylase activity	molecular_function	7	sirt4	1	1678	2	25320	0.128154
GO:0031390	Ctf18 RFC-like complex	cellular_component	4	dscc1	1	1678	2	25320	0.128154
GO:0061304	retinal blood vessel morphogenesis	biological_process	7	LOC125260724	1	1678	2	25320	0.128154
GO:0021795	cerebral cortex cell migration	biological_process	9	fgf13a	1	1678	2	25320	0.128154
GO:0070236	negative regulation of activation-induced cell death of T cells	biological_process	7	tsc22d3	1	1678	2	25320	0.128154
GO:0031115	negative regulation of microtubule polymerization	biological_process	10	clip3	1	1678	2	25320	0.128154
GO:0004823	leucine-tRNA ligase activity	molecular_function	7	lars1b	1	1678	2	25320	0.128154
GO:0048311	mitochondrion distribution	biological_process	7	trak2	1	1678	2	25320	0.128154
GO:0097001	ceramide binding	molecular_function	5	LOC125253620	1	1678	2	25320	0.128154
GO:0031174	lifelong otolith mineralization	biological_process	8	ptenb	1	1678	2	25320	0.128154
GO:1990086	lens fiber cell apoptotic process	biological_process	8	LOC125275928	1	1678	2	25320	0.128154
GO:0061188	negative regulation of chromatin silencing at rDNA	biological_process	11	phf2	1	1678	2	25320	0.128154
GO:0000138	Golgi trans cisterna	cellular_component	8	hid1a	1	1678	2	25320	0.128154
GO:0008347	glial cell migration	biological_process	7	erbb3b	1	1678	2	25320	0.128154
GO:0004314	[acyl-carrier-protein] S-malonyltransferase activity	molecular_function	8	mcat	1	1678	2	25320	0.128154
GO:0048250	iron import into the mitochondrion	biological_process	12	slc25a37	1	1678	2	25320	0.128154
GO:0004117	calmodulin-dependent cyclic-nucleotide phosphodiesterase activity	molecular_function	10	pde1ca	1	1678	2	25320	0.128154
GO:0003303	BMP signaling pathway involved in heart jogging	biological_process	12	bmp4	1	1678	2	25320	0.128154
GO:0034763	negative regulation of transmembrane transport	biological_process	8	cttnbp2nlb	1	1678	2	25320	0.128154
GO:0004776	succinate-CoA ligase (GDP-forming) activity	molecular_function	8	suclg2	1	1678	2	25320	0.128154
GO:0060434	bronchus morphogenesis	biological_process	6	LOC125275928	1	1678	2	25320	0.128154
GO:0010739	positive regulation of protein kinase A signaling	biological_process	10	akap12b	1	1678	2	25320	0.128154
GO:0004613	phosphoenolpyruvate carboxykinase (GTP) activity	molecular_function	8	pck1	1	1678	2	25320	0.128154
GO:0042427	serotonin biosynthetic process	biological_process	8	tph1b	1	1678	2	25320	0.128154
GO:0071228	cellular response to tumor cell	biological_process	6	txnipa	1	1678	2	25320	0.128154
GO:0006760	folic acid-containing compound metabolic process	biological_process	6	LOC125265881	1	1678	2	25320	0.128154
GO:0090245	axis elongation involved in somitogenesis	biological_process	7	itga5	1	1678	2	25320	0.128154
GO:0009088	threonine biosynthetic process	biological_process	12	LOC125258193	1	1678	2	25320	0.128154
GO:0048685	negative regulation of collateral sprouting of intact axon in response to injury	biological_process	9	epha4a	1	1678	2	25320	0.128154
GO:0006646	phosphatidylethanolamine biosynthetic process	biological_process	10	etnk1	1	1678	2	25320	0.128154
GO:0044020	histone methyltransferase activity (H4-R3 specific)	molecular_function	10	prmt6	1	1678	2	25320	0.128154
GO:0001682	tRNA 5'-leader removal	biological_process	13	rpp21	1	1678	2	25320	0.128154
GO:0035051	cardiocyte differentiation	biological_process	6	hand2	1	1678	2	25320	0.128154
GO:0004487	methylenetetrahydrofolate dehydrogenase (NAD+) activity	molecular_function	7	mthfd2	1	1678	2	25320	0.128154
GO:0038161	prolactin signaling pathway	biological_process	6	prlra	1	1678	2	25320	0.128154
GO:0097411	hypoxia-inducible factor-1alpha signaling pathway	biological_process	5	pdk3a	1	1678	2	25320	0.128154
GO:0010825	positive regulation of centrosome duplication	biological_process	10	rock2b	1	1678	2	25320	0.128154
GO:0021531	spinal cord radial glial cell differentiation	biological_process	7	fzd8a	1	1678	2	25320	0.128154
GO:0038202	TORC1 signaling	biological_process	7	akt1s1	1	1678	2	25320	0.128154
GO:0045025	mitochondrial degradosome	cellular_component	7	supv3l1	1	1678	2	25320	0.128154
GO:0008410	CoA-transferase activity	molecular_function	6	oxct1a	1	1678	2	25320	0.128154
GO:0009987	cellular process	biological_process	3	map1b	1	1678	2	25320	0.128154
GO:0017168	5-oxoprolinase (ATP-hydrolyzing) activity	molecular_function	7	LOC125261281	1	1678	2	25320	0.128154
GO:0004740	pyruvate dehydrogenase (acetyl-transferring) kinase activity	molecular_function	8	pdk3a	1	1678	2	25320	0.128154
GO:0004615	phosphomannomutase activity	molecular_function	7	LOC125262673	1	1678	2	25320	0.128154
GO:0019807	aspartoacylase activity	molecular_function	7	LOC125280015	1	1678	2	25320	0.128154
GO:0097108	hedgehog family protein binding	molecular_function	5	LOC125268640	1	1678	2	25320	0.128154
GO:0031665	negative regulation of lipopolysaccharide-mediated signaling pathway	biological_process	8	prdm1b	1	1678	2	25320	0.128154
GO:0034713	type I transforming growth factor beta receptor binding	molecular_function	8	LOC125275928	1	1678	2	25320	0.128154
GO:0002631	regulation of granuloma formation	biological_process	10	cxcl8a	1	1678	2	25320	0.128154
GO:0043596	nuclear replication fork	cellular_component	7	LOC125268646	1	1678	2	25320	0.128154
GO:0007414	axonal defasciculation	biological_process	6	plxna4	1	1678	2	25320	0.128154
GO:0098907	regulation of SA node cell action potential	biological_process	7	ank2b	1	1678	2	25320	0.128154
GO:0070827	chromatin maintenance	biological_process	6	supv3l1	1	1678	2	25320	0.128154
GO:0045616	regulation of keratinocyte differentiation	biological_process	9	LOC125259911	1	1678	2	25320	0.128154
GO:0045581	negative regulation of T cell differentiation	biological_process	10	dtx1	1	1678	2	25320	0.128154
GO:0015705	iodide transport	biological_process	9	LOC125247246	1	1678	2	25320	0.128154
GO:0060898	eye field cell fate commitment involved in camera-type eye formation	biological_process	7	fzd8a	1	1678	2	25320	0.128154
GO:0001714	endodermal cell fate specification	biological_process	6	dusp4	1	1678	2	25320	0.128154
GO:0010510	regulation of acetyl-CoA biosynthetic process from pyruvate	biological_process	10	pdk3a	1	1678	2	25320	0.128154
GO:0005113	patched binding	molecular_function	6	smo	1	1678	2	25320	0.128154
GO:0046320	regulation of fatty acid oxidation	biological_process	9	prkag2a	1	1678	2	25320	0.128154
GO:0034728	nucleosome organization	biological_process	6	hoxb1b	1	1678	2	25320	0.128154
GO:0050201	fucokinase activity	molecular_function	7	LOC125246648	1	1678	2	25320	0.128154
GO:0000962	positive regulation of mitochondrial RNA catabolic process	biological_process	9	supv3l1	1	1678	2	25320	0.128154
GO:0140059	dendrite arborization	biological_process	10	ulk2	1	1678	2	25320	0.128154
GO:0071621	granulocyte chemotaxis	biological_process	6	cxcl8a	1	1678	2	25320	0.128154
GO:1905590	fibronectin fibril organization	biological_process	7	loxl3a	1	1678	2	25320	0.128154
GO:0004445	inositol-polyphosphate 5-phosphatase activity	molecular_function	10	inpp5l	1	1678	2	25320	0.128154
GO:0004506	squalene monooxygenase activity	molecular_function	7	sqlea	1	1678	2	25320	0.128154
GO:0032301	MutSalpha complex	cellular_component	6	msh6	1	1678	2	25320	0.128154
GO:0090303	positive regulation of wound healing	biological_process	9	LOC125276018	1	1678	2	25320	0.128154
GO:0004795	threonine synthase activity	molecular_function	7	LOC125258193	1	1678	2	25320	0.128154
GO:0022009	central nervous system vasculogenesis	biological_process	7	adgra2	1	1678	2	25320	0.128154
GO:0071502	cellular response to temperature stimulus	biological_process	6	nupr1b	1	1678	2	25320	0.128154
GO:0004760	serine-pyruvate transaminase activity	molecular_function	7	agxta	1	1678	2	25320	0.128154
GO:0000958	mitochondrial mRNA catabolic process	biological_process	11	supv3l1	1	1678	2	25320	0.128154
GO:1904158	axonemal central apparatus assembly	biological_process	6	hydin	1	1678	2	25320	0.128154
GO:0097524	sperm plasma membrane	cellular_component	5	abhd2b	1	1678	2	25320	0.128154
GO:0035197	siRNA binding	molecular_function	8	ago2	1	1678	2	25320	0.128154
GO:0034714	type III transforming growth factor beta receptor binding	molecular_function	8	LOC125275928	1	1678	2	25320	0.128154
GO:0008260	3-oxoacid CoA-transferase activity	molecular_function	7	oxct1a	1	1678	2	25320	0.128154
GO:0048671	negative regulation of collateral sprouting	biological_process	8	fgf13a	1	1678	2	25320	0.128154
GO:0031914	negative regulation of synaptic plasticity	biological_process	10	LOC125266170	1	1678	2	25320	0.128154
GO:0043363	nucleate erythrocyte differentiation	biological_process	8	ago2	1	1678	2	25320	0.128154
GO:0001002	RNA polymerase III type 1 promoter sequence-specific DNA binding	molecular_function	10	LOC125252294	1	1678	2	25320	0.128154
GO:0016866	intramolecular transferase activity	molecular_function	5	lss	1	1678	2	25320	0.128154
GO:0090382	phagosome maturation	biological_process	6	LOC125266170	1	1678	2	25320	0.128154
GO:0019346	transsulfuration	biological_process	11	LOC125273678	1	1678	2	25320	0.128154
GO:0045950	negative regulation of mitotic recombination	biological_process	11	blm	1	1678	2	25320	0.128154
GO:0097151	positive regulation of inhibitory postsynaptic potential	biological_process	9	LOC125266170	1	1678	2	25320	0.128154
GO:0031843	type 2 neuropeptide Y receptor binding	molecular_function	9	pyyb	1	1678	2	25320	0.128154
GO:0055062	phosphate ion homeostasis	biological_process	10	enpp1	1	1678	2	25320	0.128154
GO:1902751	positive regulation of cell cycle G2/M phase transition	biological_process	10	cdc25b	1	1678	2	25320	0.128154
GO:0070008	serine-type exopeptidase activity	molecular_function	7	prepl	1	1678	2	25320	0.128154
GO:0072331	signal transduction by p53 class mediator	biological_process	6	cdkn1a	1	1678	2	25320	0.128154
GO:0009226	nucleotide-sugar biosynthetic process	biological_process	9	LOC125278566	1	1678	2	25320	0.128154
GO:0044729	hemi-methylated DNA-binding	molecular_function	8	uhrf1	1	1678	2	25320	0.128154
GO:0003016	respiratory system process	biological_process	5	LOC125249363	1	1678	2	25320	0.128154
GO:0003417	growth plate cartilage development	biological_process	8	LOC125275928	1	1678	2	25320	0.128154
GO:0044210	'de novo' CTP biosynthetic process	biological_process	13	ctps1b	1	1678	2	25320	0.128154
GO:0046952	ketone body catabolic process	biological_process	7	oxct1a	1	1678	2	25320	0.128154
GO:0032148	activation of protein kinase B activity	biological_process	13	ccdc88ab	1	1678	2	25320	0.128154
GO:0050803	regulation of synapse structure or activity	biological_process	5	LOC125264596	1	1678	2	25320	0.128154
GO:0031258	lamellipodium membrane	cellular_component	6	fermt2	1	1678	2	25320	0.128154
GO:0051800	phosphatidylinositol-3,4-bisphosphate 3-phosphatase activity	molecular_function	11	ptenb	1	1678	2	25320	0.128154
GO:0006535	cysteine biosynthetic process from serine	biological_process	12	cbsa	1	1678	2	25320	0.128154
GO:0004035	alkaline phosphatase activity	molecular_function	8	alp3	1	1678	2	25320	0.128154
GO:1902042	negative regulation of extrinsic apoptotic signaling pathway via death domain receptors	biological_process	11	cflara	1	1678	2	25320	0.128154
GO:0008656	cysteine-type endopeptidase activator activity involved in apoptotic process	molecular_function	8	ctsh	1	1678	2	25320	0.128154
GO:0048661	positive regulation of smooth muscle cell proliferation	biological_process	8	LOC125275928	1	1678	2	25320	0.128154
GO:0042536	negative regulation of tumor necrosis factor biosynthetic process	biological_process	10	bcl3	1	1678	2	25320	0.128154
GO:0061312	BMP signaling pathway involved in heart development	biological_process	11	bmp4	1	1678	2	25320	0.128154
GO:0047750	cholestenol delta-isomerase activity	molecular_function	7	LOC125260525	1	1678	2	25320	0.128154
GO:0032374	regulation of cholesterol transport	biological_process	9	apoea	1	1678	2	25320	0.128154
GO:0042832	defense response to protozoan	biological_process	8	bcl3	1	1678	2	25320	0.128154
GO:1902808	positive regulation of cell cycle G1/S phase transition	biological_process	10	si:dkeyp-72e1.9	1	1678	2	25320	0.128154
GO:0030023	extracellular matrix constituent conferring elasticity	molecular_function	5	emilin1a	1	1678	2	25320	0.128154
GO:0000965	mitochondrial RNA 3'-end processing	biological_process	11	supv3l1	1	1678	2	25320	0.128154
GO:0033897	ribonuclease T2 activity	molecular_function	10	rnaset2	1	1678	2	25320	0.128154
GO:0042668	auditory receptor cell fate determination	biological_process	7	atoh1b	1	1678	2	25320	0.128154
GO:0006853	carnitine shuttle	biological_process	10	prkag2a	1	1678	2	25320	0.128154
GO:0061501	cyclic-GMP-AMP synthase activity	molecular_function	7	cgasa	1	1678	2	25320	0.128154
GO:0000792	heterochromatin	cellular_component	7	uhrf1	1	1678	2	25320	0.128154
GO:0001975	response to amphetamine	biological_process	6	LOC125264596	1	1678	2	25320	0.128154
GO:1900221	regulation of amyloid-beta clearance	biological_process	6	apoea	1	1678	2	25320	0.128154
GO:0090308	regulation of methylation-dependent chromatin silencing	biological_process	10	uhrf1	1	1678	2	25320	0.128154
GO:0060425	lung morphogenesis	biological_process	6	LOC125275928	1	1678	2	25320	0.128154
GO:0044715	8-oxo-dGDP phosphatase activity	molecular_function	9	tpk2	1	1678	2	25320	0.128154
GO:0006683	galactosylceramide catabolic process	biological_process	12	galca	1	1678	2	25320	0.128154
GO:0003989	acetyl-CoA carboxylase activity	molecular_function	7	acacb	1	1678	2	25320	0.128154
GO:0006363	termination of RNA polymerase I transcription	biological_process	9	cavin1b	1	1678	2	25320	0.128154
GO:0006226	dUMP biosynthetic process	biological_process	12	dctd	1	1678	2	25320	0.128154
GO:0034088	maintenance of mitotic sister chromatid cohesion	biological_process	6	dscc1	1	1678	2	25320	0.128154
GO:0060803	BMP signaling pathway involved in mesodermal cell fate specification	biological_process	11	bmp4	1	1678	2	25320	0.128154
GO:0004315	3-oxoacyl-[acyl-carrier-protein] synthase activity	molecular_function	8	oxsm	1	1678	2	25320	0.128154
GO:0010838	positive regulation of keratinocyte proliferation	biological_process	9	si:dkeyp-72e1.9	1	1678	2	25320	0.128154
GO:0010216	maintenance of DNA methylation	biological_process	8	uhrf1	1	1678	2	25320	0.128154
GO:0004611	phosphoenolpyruvate carboxykinase activity	molecular_function	7	pck1	1	1678	2	25320	0.128154
GO:1990907	beta-catenin-TCF complex	cellular_component	7	hif1al	1	1678	2	25320	0.128154
GO:0070723	response to cholesterol	biological_process	8	LOC125275928	1	1678	2	25320	0.128154
GO:0004123	cystathionine gamma-lyase activity	molecular_function	6	LOC125273678	1	1678	2	25320	0.128154
GO:0106014	regulation of inflammatory response to wounding	biological_process	9	cxcr4b	1	1678	2	25320	0.128154
GO:0004925	prolactin receptor activity	molecular_function	7	prlra	1	1678	2	25320	0.128154
GO:0032137	guanine/thymine mispair binding	molecular_function	9	msh6	1	1678	2	25320	0.128154
GO:0060384	innervation	biological_process	4	LOC125266170	1	1678	2	25320	0.128154
GO:0006429	leucyl-tRNA aminoacylation	biological_process	13	lars1b	1	1678	2	25320	0.128154
GO:0005854	nascent polypeptide-associated complex	cellular_component	4	nacad	1	1678	2	25320	0.128154
GO:0061669	spontaneous neurotransmitter secretion	biological_process	7	LOC125266170	1	1678	2	25320	0.128154
GO:0042412	taurine biosynthetic process	biological_process	7	cdo1	1	1678	2	25320	0.128154
GO:0045887	positive regulation of synaptic growth at neuromuscular junction	biological_process	8	LOC125258832	1	1678	2	25320	0.128154
GO:0001003	RNA polymerase III type 2 promoter sequence-specific DNA binding	molecular_function	10	LOC125252294	1	1678	2	25320	0.128154
GO:0086005	ventricular cardiac muscle cell action potential	biological_process	9	ank2b	1	1678	2	25320	0.128154
GO:0045064	T-helper 2 cell differentiation	biological_process	13	bcl3	1	1678	2	25320	0.128154
GO:0019344	cysteine biosynthetic process	biological_process	11	cbsa	1	1678	2	25320	0.128154
GO:0042352	GDP-L-fucose salvage	biological_process	11	LOC125246648	1	1678	2	25320	0.128154
GO:0032570	response to progesterone	biological_process	6	abhd2b	1	1678	2	25320	0.128154
GO:0035357	peroxisome proliferator activated receptor signaling pathway	biological_process	6	pdk3a	1	1678	2	25320	0.128154
GO:0004135	amylo-alpha-1,6-glucosidase activity	molecular_function	5	LOC125257930	1	1678	2	25320	0.128154
GO:1903707	negative regulation of hemopoiesis	biological_process	7	cish	1	1678	2	25320	0.128154
GO:0070326	very-low-density lipoprotein particle receptor binding	molecular_function	7	apoea	1	1678	2	25320	0.128154
GO:0060142	regulation of syncytium formation by plasma membrane fusion	biological_process	7	slc3a2b	1	1678	2	25320	0.128154
GO:0004064	arylesterase activity	molecular_function	7	pon2	1	1678	2	25320	0.128154
GO:0019262	N-acetylneuraminate catabolic process	biological_process	8	npl	1	1678	2	25320	0.128154
GO:0006581	acetylcholine catabolic process	biological_process	7	LOC125264596	1	1678	2	25320	0.128154
GO:0006198	cAMP catabolic process	biological_process	12	pde1ca	1	1678	2	25320	0.128154
GO:0033549	MAP kinase phosphatase activity	molecular_function	9	dusp3a	1	1678	2	25320	0.128154
GO:0000095	S-adenosyl-L-methionine transmembrane transporter activity	molecular_function	7	LOC125256516	1	1678	2	25320	0.128154
GO:0021906	hindbrain-spinal cord boundary formation	biological_process	6	cdx4	1	1678	2	25320	0.128154
GO:2001046	positive regulation of integrin-mediated signaling pathway	biological_process	9	loxl3a	1	1678	2	25320	0.128154
GO:0004115	3',5'-cyclic-AMP phosphodiesterase activity	molecular_function	10	pde1ca	1	1678	2	25320	0.128154
GO:0003209	cardiac atrium morphogenesis	biological_process	6	fhl1a	1	1678	2	25320	0.128154
GO:0002663	positive regulation of B cell tolerance induction	biological_process	8	LOC125275928	1	1678	2	25320	0.128154
GO:1902455	negative regulation of stem cell population maintenance	biological_process	7	loxl2a	1	1678	2	25320	0.128154
GO:0060830	ciliary receptor clustering involved in smoothened signaling pathway	biological_process	7	smo	1	1678	2	25320	0.128154
GO:0060463	lung lobe morphogenesis	biological_process	5	LOC125275928	1	1678	2	25320	0.128154
GO:0045843	negative regulation of striated muscle tissue development	biological_process	9	LOC125270597	1	1678	2	25320	0.128154
GO:0000791	euchromatin	cellular_component	7	uhrf1	1	1678	2	25320	0.128154
GO:0002080	acrosomal membrane	cellular_component	8	LOC125279828	1	1678	2	25320	0.128154
GO:0045967	negative regulation of growth rate	biological_process	7	LOC125270597	1	1678	2	25320	0.128154
GO:0060896	neural plate pattern specification	biological_process	5	smo	1	1678	2	25320	0.128154
GO:0004336	galactosylceramidase activity	molecular_function	7	galca	1	1678	2	25320	0.128154
GO:2000048	negative regulation of cell-cell adhesion mediated by cadherin	biological_process	8	gna12a	1	1678	2	25320	0.128154
GO:0002651	positive regulation of tolerance induction to self antigen	biological_process	8	LOC125275928	1	1678	2	25320	0.128154
GO:0071266	'de novo' L-methionine biosynthetic process	biological_process	13	LOC125273678	1	1678	2	25320	0.128154
GO:0032332	positive regulation of chondrocyte differentiation	biological_process	8	loxl2a	1	1678	2	25320	0.128154
GO:0003148	outflow tract septum morphogenesis	biological_process	6	LOC125275928	1	1678	2	25320	0.128154
GO:0008591	regulation of Wnt signaling pathway, calcium modulating pathway	biological_process	10	wnt5b	1	1678	2	25320	0.128154
GO:0035067	negative regulation of histone acetylation	biological_process	11	noc2l	1	1678	2	25320	0.128154
GO:0003990	acetylcholinesterase activity	molecular_function	8	LOC125264596	1	1678	2	25320	0.128154
GO:1902560	GMP reductase complex	cellular_component	5	gmpr	1	1678	2	25320	0.128154
GO:0003430	growth plate cartilage chondrocyte growth	biological_process	7	LOC125275928	1	1678	2	25320	0.128154
GO:0051310	metaphase plate congression	biological_process	8	fam83d	1	1678	2	25320	0.128154
GO:0042088	T-helper 1 type immune response	biological_process	7	bcl3	1	1678	2	25320	0.128154
GO:0003920	GMP reductase activity	molecular_function	7	gmpr	1	1678	2	25320	0.128154
GO:0072104	glomerular capillary formation	biological_process	6	myh9a	1	1678	2	25320	0.128154
GO:0033687	osteoblast proliferation	biological_process	4	osr2	1	1678	2	25320	0.128154
GO:0004563	beta-N-acetylhexosaminidase activity	molecular_function	8	hexa	1	1678	2	25320	0.128154
GO:0004510	tryptophan 5-monooxygenase activity	molecular_function	7	tph1b	1	1678	2	25320	0.128154
GO:0015842	aminergic neurotransmitter loading into synaptic vesicle	biological_process	8	slc18a2	1	1678	2	25320	0.128154
GO:0035621	ER to Golgi ceramide transport	biological_process	9	LOC125253620	1	1678	2	25320	0.128154
GO:0002275	myeloid cell activation involved in immune response	biological_process	7	ptenb	1	1678	2	25320	0.128154
GO:0060443	mammary gland morphogenesis	biological_process	7	LOC125275928	1	1678	2	25320	0.128154
GO:0004122	cystathionine beta-synthase activity	molecular_function	7	cbsa	1	1678	2	25320	0.128154
GO:0045030	UTP-activated nucleotide receptor activity	molecular_function	10	p2ry4	1	1678	2	25320	0.128154
GO:0006220	pyrimidine nucleotide metabolic process	biological_process	9	dctd	1	1678	2	25320	0.128154
GO:0019265	glycine biosynthetic process, by transamination of glyoxylate	biological_process	13	agxta	1	1678	2	25320	0.128154
GO:0010649	regulation of cell communication by electrical coupling	biological_process	7	trdn	1	1678	2	25320	0.128154
GO:0014045	establishment of endothelial blood-brain barrier	biological_process	7	tnfrsf19	1	1678	2	25320	0.128154
GO:0032138	single base insertion or deletion binding	molecular_function	10	msh6	1	1678	2	25320	0.128154
GO:0004001	adenosine kinase activity	molecular_function	7	adkb	1	1678	2	25320	0.128154
GO:0005667	transcription factor complex	cellular_component	4	arntl1a;arntl2;dacha;e2f4;fosab;hif1al;junbb;june;mafga;pbx3b;smad6b	11	1678	113	25320	0.128867
GO:0031624	ubiquitin conjugating enzyme binding	molecular_function	7	ankib1a;dcun1d4;dcun1d5;LOC125261524;rnf180b	5	1678	41	25320	0.132743
GO:0005520	insulin-like growth factor binding	molecular_function	6	ccn2a;crim1;igfbp3;igfbp6b	4	1678	30	25320	0.134232
GO:0006260	DNA replication	biological_process	8	blm;dscc1;gins2;LOC125254846;LOC125258809;LOC125271881;mcm3;mcm4;nfic;prim2;rmi1	11	1678	114	25320	0.134623
GO:0030246	carbohydrate binding	molecular_function	4	cldc1;colec12;galnt12;lgals8b;LOC125247755;LOC125248391;LOC125248401;LOC125248460;LOC125250522;LOC125252939;LOC125258510;LOC125261500;LOC125265745;LOC125270665;LOC125271011;LOC125271402;LOC125276018;LOC125278310;man2b1	19	1678	218	25320	0.135093
GO:0005581	collagen trimer	cellular_component	4	col1a1a;col1a1b;col27a1b;col4a2;colec12;emilin1a;LOC125245035;LOC125250522	8	1678	77	25320	0.136841
GO:0051607	defense response to virus	biological_process	5	cd180;cgasa;LOC125255444;LOC125267723;LOC125268748;traf3ip2l	6	1678	53	25320	0.136906
GO:0043531	ADP binding	molecular_function	9	coq8aa;prkag2a	2	1678	10	25320	0.138704
GO:0035278	miRNA mediated inhibition of translation	biological_process	12	ago2;trim71	2	1678	10	25320	0.138704
GO:0016236	macroautophagy	biological_process	7	nbr1a;prkag2a	2	1678	10	25320	0.138704
GO:0072321	chaperone-mediated protein transport	biological_process	10	clip3;LOC125259696	2	1678	10	25320	0.138704
GO:0043679	axon terminus	cellular_component	6	penka;pnoca	2	1678	10	25320	0.138704
GO:0031526	brush border membrane	cellular_component	6	gna12a;shank2a	2	1678	10	25320	0.138704
GO:0006880	intracellular sequestering of iron ion	biological_process	5	LOC125277052;LOC125277059	2	1678	10	25320	0.138704
GO:0051085	chaperone cofactor-dependent protein refolding	biological_process	7	LOC125259696;tor2a	2	1678	10	25320	0.138704
GO:1901409	positive regulation of phosphorylation of RNA polymerase II C-terminal domain	biological_process	11	ccnl1b;ccnt1	2	1678	10	25320	0.138704
GO:0031932	TORC2 complex	cellular_component	4	LOC125247818;prr5l	2	1678	10	25320	0.138704
GO:0055074	calcium ion homeostasis	biological_process	10	fhl1b;vdra	2	1678	10	25320	0.138704
GO:0016641	oxidoreductase activity, acting on the CH-NH2 group of donors, oxygen as acceptor	molecular_function	6	loxl2a;loxl3a	2	1678	10	25320	0.138704
GO:0006401	RNA catabolic process	biological_process	9	dis3;supv3l1	2	1678	10	25320	0.138704
GO:0007212	dopamine receptor signaling pathway	biological_process	6	gnao1b;nsg2	2	1678	10	25320	0.138704
GO:0009072	aromatic amino acid family metabolic process	biological_process	9	fah;tph1b	2	1678	10	25320	0.138704
GO:0009314	response to radiation	biological_process	5	junbb;june	2	1678	10	25320	0.138704
GO:0005740	mitochondrial envelope	cellular_component	6	bnip3;bnip4	2	1678	10	25320	0.138704
GO:0046835	carbohydrate phosphorylation	biological_process	8	gck;hkdc1	2	1678	10	25320	0.138704
GO:0003171	atrioventricular valve development	biological_process	6	klf2a;pdcd4b	2	1678	10	25320	0.138704
GO:0001227	transcriptional repressor activity, RNA polymerase II transcription regulatory region sequence-specific DNA binding	molecular_function	6	LOC125244344;mnta	2	1678	10	25320	0.138704
GO:0021510	spinal cord development	biological_process	6	brd2a;loxl3a	2	1678	10	25320	0.138704
GO:0003677	DNA binding	molecular_function	6	adnpb;arntl1a;atf3;bcl3;blm;cdx4;cebpa;cers3b;cgasa;creb3l3b;cxxc5b;dscc1;e2f4;eepd1;ehf;elf3;esrra;etv7;fosab;foxa1;foxd2;foxk2b;foxo3a;foxo3b;foxp1a;gtf3c6;hand2;hbp1;hoxa11b;hoxa1a;hoxa3a;hoxa5a;hoxa9b;hoxb1b;hoxb2a;hoxb3a;hoxd11a;hoxd3a;hoxd4a;hoxd9a;irf2a;junbb;june;lcor;LOC125243365;LOC125246559;LOC125247153;LOC125253788;LOC125254846;LOC125257459;LOC125257807;LOC125263278;LOC125266507;LOC12…	108	1678	1472	25320	0.141793
GO:0016740	transferase activity	molecular_function	4	acvr2ba;adkb;agxta;ankib1a;bhmt;camk1gb;cdkn1a;cdkn1bb;chpfa;chst14;chst7;coq8aa;cpt1b;dck;dgat2;dot1l;dusp6;dyrk1ab;eef2k;elovl2;elovl7b;elovl8b;epha2b;epha4a;ephb4b;erbb4a;etnk2;fdps;fgfr3;galnt12;gamt;gatm;gcat;gck;hkdc1;hmgcs1;ip6k2b;kalrna;LOC125243756;LOC125245991;LOC125247755;LOC125251009;LOC125254274;LOC125254403;LOC125254921;LOC125259927;LOC125260216;LOC125262796;LOC125271938;LOC12527193…	110	1678	1501	25320	0.1421
GO:0042246	tissue regeneration	biological_process	6	cxcr4b;lgmn;prph	3	1678	20	25320	0.143102
GO:0008514	organic anion transmembrane transporter activity	molecular_function	7	LOC125252366;LOC125252367;slc22a13a	3	1678	20	25320	0.143102
GO:0055072	iron ion homeostasis	biological_process	11	hmox1a;meltf;slc25a37	3	1678	20	25320	0.143102
GO:0019001	guanyl nucleotide binding	molecular_function	7	gna12a;gnal;gnao1b	3	1678	20	25320	0.143102
GO:0006469	negative regulation of protein kinase activity	biological_process	11	akt1s1;deptor;prkag2a	3	1678	20	25320	0.143102
GO:0045892	negative regulation of transcription, DNA-templated	biological_process	9	arntl1a;bcl3;cipca;cipcb;cry3b;id2a;loxl2a;nab2;prmt6;purab	10	1678	103	25320	0.144597
GO:0004674	protein serine/threonine kinase activity	molecular_function	8	acvr2ba;camk1gb;dyrk1ab;eef2k;lats2;LOC125272283;LOC125276480;map4k2;mapk12b;mknk2b;mtor;mylk5;nuak2;pdk3a;pdpk1a;pim1;plk3;prkcab;prkcda;prkd1;prkg1b;rock2b;rps6ka3b;si:ch211-171h4.3;sik1;sik2a;spegb;stk35;tesk1a;tesk1b;trpm6;ulk1a;ulk2;wnk1a;zgc:113162	35	1678	438	25320	0.144918
GO:0060027	convergent extension involved in gastrulation	biological_process	6	lats2;mmp14b;prickle1a;ptenb;ror2;tnika;wnt5b	7	1678	66	25320	0.145917
GO:0005254	chloride channel activity	molecular_function	8	clic2;LOC125247246;slc26a6;ttyh3a	4	1678	31	25320	0.146528
GO:0017147	Wnt-protein binding	molecular_function	5	fzd5;fzd8a;sfrp2;smo	4	1678	31	25320	0.146528
GO:0007166	cell surface receptor signaling pathway	biological_process	5	adgra2;adgrf3b;adgrv1;cd151;cd81a;cd9b;fzd5;fzd8a;LOC125265745;mapkapk3;smo;tspan2b;tspan35;tspan4a;tspan4b	15	1678	168	25320	0.147634
GO:0043025	neuronal cell body	cellular_component	5	LOC125262673;pde1ca;penka;pnoca;shank2a;trak2	6	1678	55	25320	0.155256
GO:0008630	intrinsic apoptotic signaling pathway in response to DNA damage	biological_process	7	casp9;mcl1b;msh6	3	1678	21	25320	0.159199
GO:0042493	response to drug	biological_process	5	junbb;june;LOC125275928	3	1678	21	25320	0.159199
GO:0003730	mRNA 3'-UTR binding	molecular_function	8	igf2bp3;LOC125254492;zfp36l1a;zgc:162730	4	1678	32	25320	0.159241
GO:0009313	oligosaccharide catabolic process	biological_process	7	LOC125252118;LOC125261857	2	1678	11	25320	0.162399
GO:0001517	N-acetylglucosamine 6-O-sulfotransferase activity	molecular_function	7	chst3b;chst7	2	1678	11	25320	0.162399
GO:0004000	adenosine deaminase activity	molecular_function	7	ada2a;adarb1b	2	1678	11	25320	0.162399
GO:0048008	platelet-derived growth factor receptor signaling pathway	biological_process	8	pdgfc;txnipa	2	1678	11	25320	0.162399
GO:0007612	learning	biological_process	5	fgf13a;shank2a	2	1678	11	25320	0.162399
GO:0046627	negative regulation of insulin receptor signaling pathway	biological_process	9	cishb;cish	2	1678	11	25320	0.162399
GO:0033555	multicellular organismal response to stress	biological_process	5	fosab;hsd20b2	2	1678	11	25320	0.162399
GO:0021772	olfactory bulb development	biological_process	5	anos1a;ptprsa	2	1678	11	25320	0.162399
GO:0019432	triglyceride biosynthetic process	biological_process	10	dgat2;lpin2	2	1678	11	25320	0.162399
GO:0036464	cytoplasmic ribonucleoprotein granule	cellular_component	7	ddx6;LOC125256467	2	1678	11	25320	0.162399
GO:0051443	positive regulation of ubiquitin-protein transferase activity	biological_process	12	dcun1d4;dcun1d5	2	1678	11	25320	0.162399
GO:0006855	drug transmembrane transport	biological_process	7	abcg2b;slc47a1	2	1678	11	25320	0.162399
GO:0043152	induction of bacterial agglutination	biological_process	8	LOC125247115;LOC125264775	2	1678	11	25320	0.162399
GO:0006493	protein O-linked glycosylation	biological_process	10	pomgnt2;trak2	2	1678	11	25320	0.162399
GO:0043034	costamere	cellular_component	5	ank2b;pgm5	2	1678	11	25320	0.162399
GO:0002102	podosome	cellular_component	4	tpm1;tpm4b	2	1678	11	25320	0.162399
GO:0009636	response to toxic substance	biological_process	5	LOC125276480;pon2	2	1678	11	25320	0.162399
GO:0046330	positive regulation of JNK cascade	biological_process	13	tnfrsf19;traf4a	2	1678	11	25320	0.162399
GO:0007281	germ cell development	biological_process	5	cxcr4b;prdm1b	2	1678	11	25320	0.162399
GO:0030903	notochord development	biological_process	7	bmp4;cavin1b;ccn2a;LOC125245035;scarb2a	5	1678	44	25320	0.164428
GO:0003755	peptidyl-prolyl cis-trans isomerase activity	molecular_function	6	fkbp1ab;fkbp1b;fkbp5;LOC125270817;ppil1	5	1678	44	25320	0.164428
GO:0003146	heart jogging	biological_process	7	bmp4;ntn1a;vdra;vdrb	4	1678	33	25320	0.17234
GO:0007224	smoothened signaling pathway	biological_process	6	cdon;LOC125275928;ptch2;smo	4	1678	33	25320	0.17234
GO:0005882	intermediate filament	cellular_component	7	desmb;lmna;lmnl3;LOC125256185;prph;vim	6	1678	57	25320	0.174618
GO:0009416	response to light stimulus	biological_process	6	arntl1a;arntl2;per2	3	1678	22	25320	0.175811
GO:0043235	receptor complex	cellular_component	4	abcg2b;LOC125247315;LOC125275928	3	1678	22	25320	0.175811
GO:0048821	erythrocyte development	biological_process	7	etv7;slc25a37;slc48a1b	3	1678	22	25320	0.175811
GO:0060536	cartilage morphogenesis	biological_process	6	l1camb;sox9a;wnt5b	3	1678	22	25320	0.175811
GO:0022857	transmembrane transporter activity	molecular_function	4	LOC125252366;LOC125252367;si:ch1073-513e17.1;slc15a1a;slc15a1b;slc15a4;slc22a13a;slc25a43;slc35f2l;slc35f6	10	1678	108	25320	0.178569
GO:0045944	positive regulation of transcription by RNA polymerase II	biological_process	10	bcl3;ccnl1b;ccnt1;creb3l3b;csrnp2;hif1al2;hif1al;junbb;june;LOC125243768;LOC125258832;LOC125271881;lpin2;nfic;osr2;pbx3b;ppargc1a;ppargc1b;srfa	19	1678	229	25320	0.185049
GO:0060215	primitive hemopoiesis	biological_process	9	cebpa;csrnp1a;foxo3b;hoxd4a	4	1678	34	25320	0.185794
GO:0002064	epithelial cell development	biological_process	6	hydin	1	1678	3	25320	0.185937
GO:0004657	proline dehydrogenase activity	molecular_function	6	prodha	1	1678	3	25320	0.185937
GO:0006691	leukotriene metabolic process	biological_process	9	mgst2	1	1678	3	25320	0.185937
GO:0006562	proline catabolic process	biological_process	12	prodha	1	1678	3	25320	0.185937
GO:0019217	regulation of fatty acid metabolic process	biological_process	8	prkag2a	1	1678	3	25320	0.185937
GO:0000811	GINS complex	cellular_component	6	gins2	1	1678	3	25320	0.185937
GO:0030891	VCB complex	cellular_component	7	vhl	1	1678	3	25320	0.185937
GO:0048914	myelination of anterior lateral line nerve axons	biological_process	8	erbb3b	1	1678	3	25320	0.185937
GO:0008158	hedgehog receptor activity	molecular_function	6	ptch2	1	1678	3	25320	0.185937
GO:0048882	lateral line development	biological_process	6	erbb3b	1	1678	3	25320	0.185937
GO:0045638	negative regulation of myeloid cell differentiation	biological_process	8	cish	1	1678	3	25320	0.185937
GO:0043405	regulation of MAP kinase activity	biological_process	11	trib3	1	1678	3	25320	0.185937
GO:0033211	adiponectin-activated signaling pathway	biological_process	6	adipor2	1	1678	3	25320	0.185937
GO:0072345	NAADP-sensitive calcium-release channel activity	molecular_function	10	tpcn3	1	1678	3	25320	0.185937
GO:0008478	pyridoxal kinase activity	molecular_function	7	LOC125269969	1	1678	3	25320	0.185937
GO:0003208	cardiac ventricle morphogenesis	biological_process	6	fhl1a	1	1678	3	25320	0.185937
GO:0017069	snRNA binding	molecular_function	7	hexim1	1	1678	3	25320	0.185937
GO:0009972	cytidine deamination	biological_process	13	LOC125260072	1	1678	3	25320	0.185937
GO:0001674	female germ cell nucleus	cellular_component	8	LOC125265497	1	1678	3	25320	0.185937
GO:0052857	NADPHX epimerase activity	molecular_function	6	yjefn3	1	1678	3	25320	0.185937
GO:0006590	thyroid hormone generation	biological_process	7	LOC125243150	1	1678	3	25320	0.185937
GO:0005250	A-type (transient outward) potassium channel activity	molecular_function	11	kcnd3	1	1678	3	25320	0.185937
GO:0006996	organelle organization	biological_process	5	mul1b	1	1678	3	25320	0.185937
GO:0051430	corticotropin-releasing hormone receptor 1 binding	molecular_function	9	gnao1b	1	1678	3	25320	0.185937
GO:0071678	olfactory bulb axon guidance	biological_process	7	ntn1a	1	1678	3	25320	0.185937
GO:0014706	striated muscle tissue development	biological_process	7	pgm5	1	1678	3	25320	0.185937
GO:0002162	dystroglycan binding	molecular_function	5	LOC125258832	1	1678	3	25320	0.185937
GO:0070898	RNA polymerase III transcriptional preinitiation complex assembly	biological_process	10	si:ch211-204c21.1	1	1678	3	25320	0.185937
GO:0090331	negative regulation of platelet aggregation	biological_process	10	prkg1b	1	1678	3	25320	0.185937
GO:0031648	protein destabilization	biological_process	6	utp25	1	1678	3	25320	0.185937
GO:1901097	negative regulation of autophagosome maturation	biological_process	11	phf23b	1	1678	3	25320	0.185937
GO:0071305	cellular response to vitamin D	biological_process	8	cxcl8a	1	1678	3	25320	0.185937
GO:0005662	DNA replication factor A complex	cellular_component	4	LOC125268646	1	1678	3	25320	0.185937
GO:0071934	thiamine transmembrane transport	biological_process	8	slc19a3b	1	1678	3	25320	0.185937
GO:0043570	maintenance of DNA repeat elements	biological_process	8	msh6	1	1678	3	25320	0.185937
GO:0070372	regulation of ERK1 and ERK2 cascade	biological_process	11	fam83d	1	1678	3	25320	0.185937
GO:0004809	tRNA (guanine-N2-)-methyltransferase activity	molecular_function	8	trmt11	1	1678	3	25320	0.185937
GO:0097154	GABAergic neuron differentiation	biological_process	7	anos1a	1	1678	3	25320	0.185937
GO:0044341	sodium-dependent phosphate transport	biological_process	10	slc34a2b	1	1678	3	25320	0.185937
GO:0048617	embryonic foregut morphogenesis	biological_process	6	cdx4	1	1678	3	25320	0.185937
GO:0046324	regulation of glucose import	biological_process	9	prkag2a	1	1678	3	25320	0.185937
GO:0004145	diamine N-acetyltransferase activity	molecular_function	9	sat1a.2	1	1678	3	25320	0.185937
GO:0004955	prostaglandin receptor activity	molecular_function	9	ptger4b	1	1678	3	25320	0.185937
GO:0016241	regulation of macroautophagy	biological_process	9	prkag2a	1	1678	3	25320	0.185937
GO:0021879	forebrain neuron differentiation	biological_process	8	fzd8a	1	1678	3	25320	0.185937
GO:0031588	nucleotide-activated protein kinase complex	cellular_component	5	prkag2a	1	1678	3	25320	0.185937
GO:0008476	protein-tyrosine sulfotransferase activity	molecular_function	7	tpst1l	1	1678	3	25320	0.185937
GO:0006527	arginine catabolic process	biological_process	12	fah	1	1678	3	25320	0.185937
GO:0090118	receptor-mediated endocytosis involved in cholesterol transport	biological_process	9	ldlra	1	1678	3	25320	0.185937
GO:0004420	hydroxymethylglutaryl-CoA reductase (NADPH) activity	molecular_function	7	hmgcra	1	1678	3	25320	0.185937
GO:0010586	miRNA metabolic process	biological_process	10	trim71	1	1678	3	25320	0.185937
GO:0005026	transforming growth factor beta receptor activity, type II	molecular_function	11	LOC125275928	1	1678	3	25320	0.185937
GO:0035101	FACT complex	cellular_component	5	LOC125268646	1	1678	3	25320	0.185937
GO:0005981	regulation of glycogen catabolic process	biological_process	10	ppp1r3b	1	1678	3	25320	0.185937
GO:0060491	regulation of cell projection assembly	biological_process	8	fam110d	1	1678	3	25320	0.185937
GO:0031306	intrinsic component of mitochondrial outer membrane	cellular_component	7	mfn1a	1	1678	3	25320	0.185937
GO:0030427	site of polarized growth	cellular_component	4	fryb	1	1678	3	25320	0.185937
GO:0016188	synaptic vesicle maturation	biological_process	7	LOC125266170	1	1678	3	25320	0.185937
GO:0046624	sphingolipid transporter activity	molecular_function	5	spns3	1	1678	3	25320	0.185937
GO:0003015	heart process	biological_process	6	kcnk1a	1	1678	3	25320	0.185937
GO:1990791	dorsal root ganglion development	biological_process	7	adgra2	1	1678	3	25320	0.185937
GO:0070491	repressing transcription factor binding	molecular_function	7	noc2l	1	1678	3	25320	0.185937
GO:0048745	smooth muscle tissue development	biological_process	7	smo	1	1678	3	25320	0.185937
GO:0010971	positive regulation of G2/M transition of mitotic cell cycle	biological_process	10	ccnd1	1	1678	3	25320	0.185937
GO:0007250	activation of NF-kappaB-inducing kinase activity	biological_process	13	traf4a	1	1678	3	25320	0.185937
GO:0004679	AMP-activated protein kinase activity	molecular_function	9	prkag2a	1	1678	3	25320	0.185937
GO:0060420	regulation of heart growth	biological_process	8	dusp6	1	1678	3	25320	0.185937
GO:0030321	transepithelial chloride transport	biological_process	10	p2ry4	1	1678	3	25320	0.185937
GO:0005126	cytokine receptor binding	molecular_function	6	il15	1	1678	3	25320	0.185937
GO:0005797	Golgi medial cisterna	cellular_component	8	hid1a	1	1678	3	25320	0.185937
GO:0004775	succinate-CoA ligase (ADP-forming) activity	molecular_function	8	suclg2	1	1678	3	25320	0.185937
GO:1903912	negative regulation of endoplasmic reticulum stress-induced eIF2 alpha phosphorylation	biological_process	11	ppp1r15a	1	1678	3	25320	0.185937
GO:0019236	response to pheromone	biological_process	6	tmem145	1	1678	3	25320	0.185937
GO:0015181	arginine transmembrane transporter activity	molecular_function	7	slc66a1	1	1678	3	25320	0.185937
GO:0070476	rRNA (guanine-N7)-methylation	biological_process	12	bud23	1	1678	3	25320	0.185937
GO:0071385	cellular response to glucocorticoid stimulus	biological_process	9	sstr5	1	1678	3	25320	0.185937
GO:0015893	drug transport	biological_process	6	slc18a2	1	1678	3	25320	0.185937
GO:0046620	regulation of organ growth	biological_process	7	lats2	1	1678	3	25320	0.185937
GO:0035241	protein-arginine omega-N monomethyltransferase activity	molecular_function	9	prmt6	1	1678	3	25320	0.185937
GO:0031852	mu-type opioid receptor binding	molecular_function	8	gnao1b	1	1678	3	25320	0.185937
GO:0009443	pyridoxal 5'-phosphate salvage	biological_process	9	LOC125269969	1	1678	3	25320	0.185937
GO:0010972	negative regulation of G2/M transition of mitotic cell cycle	biological_process	10	LOC125256233	1	1678	3	25320	0.185937
GO:0072089	stem cell proliferation	biological_process	4	trim71	1	1678	3	25320	0.185937
GO:1900025	negative regulation of substrate adhesion-dependent cell spreading	biological_process	10	meltf	1	1678	3	25320	0.185937
GO:0042159	lipoprotein catabolic process	biological_process	8	apoea	1	1678	3	25320	0.185937
GO:0045926	negative regulation of growth	biological_process	6	LOC125270597	1	1678	3	25320	0.185937
GO:0001156	TFIIIC-class transcription factor binding	molecular_function	8	si:ch211-204c21.1	1	1678	3	25320	0.185937
GO:0004459	L-lactate dehydrogenase activity	molecular_function	7	ldhba	1	1678	3	25320	0.185937
GO:0007263	nitric oxide mediated signal transduction	biological_process	7	nos2b	1	1678	3	25320	0.185937
GO:0034511	U3 snoRNA binding	molecular_function	8	utp25	1	1678	3	25320	0.185937
GO:0030911	TPR domain binding	molecular_function	6	trak2	1	1678	3	25320	0.185937
GO:0002143	tRNA wobble position uridine thiolation	biological_process	15	ctu2	1	1678	3	25320	0.185937
GO:0008311	double-stranded DNA 3'-5' exodeoxyribonuclease activity	molecular_function	10	LOC125280118	1	1678	3	25320	0.185937
GO:0004329	formate-tetrahydrofolate ligase activity	molecular_function	6	mthfd1a	1	1678	3	25320	0.185937
GO:0008090	retrograde axonal transport	biological_process	11	mapk8ip3	1	1678	3	25320	0.185937
GO:0071157	negative regulation of cell cycle arrest	biological_process	9	ccnd1	1	1678	3	25320	0.185937
GO:0014701	junctional sarcoplasmic reticulum membrane	cellular_component	7	trdn	1	1678	3	25320	0.185937
GO:0010874	regulation of cholesterol efflux	biological_process	10	yjefn3	1	1678	3	25320	0.185937
GO:0019200	carbohydrate kinase activity	molecular_function	7	adkb	1	1678	3	25320	0.185937
GO:0086036	regulation of cardiac muscle cell membrane potential	biological_process	6	trdn	1	1678	3	25320	0.185937
GO:0009794	regulation of mitotic cell cycle, embryonic	biological_process	8	cdc25b	1	1678	3	25320	0.185937
GO:0006664	glycolipid metabolic process	biological_process	8	poglut2	1	1678	3	25320	0.185937
GO:0021782	glial cell development	biological_process	6	smo	1	1678	3	25320	0.185937
GO:0008242	omega peptidase activity	molecular_function	8	LOC125265881	1	1678	3	25320	0.185937
GO:0003896	DNA primase activity	molecular_function	10	prim2	1	1678	3	25320	0.185937
GO:0051255	spindle midzone assembly	biological_process	5	ccdc69	1	1678	3	25320	0.185937
GO:0051138	positive regulation of NK T cell differentiation	biological_process	12	LOC125275928	1	1678	3	25320	0.185937
GO:0003151	outflow tract morphogenesis	biological_process	5	LOC125275928	1	1678	3	25320	0.185937
GO:0008517	folic acid transmembrane transporter activity	molecular_function	8	slc19a1	1	1678	3	25320	0.185937
GO:0008263	pyrimidine-specific mismatch base pair DNA N-glycosylase activity	molecular_function	9	tdg.1	1	1678	3	25320	0.185937
GO:0060440	trachea formation	biological_process	6	LOC125275928	1	1678	3	25320	0.185937
GO:0048011	neurotrophin TRK receptor signaling pathway	biological_process	8	akt1s1	1	1678	3	25320	0.185937
GO:0035523	protein K29-linked deubiquitination	biological_process	10	zranb1b	1	1678	3	25320	0.185937
GO:0007585	respiratory gaseous exchange	biological_process	4	pbx3b	1	1678	3	25320	0.185937
GO:0035196	production of miRNAs involved in gene silencing by miRNA	biological_process	12	ago2	1	1678	3	25320	0.185937
GO:0097470	ribbon synapse	cellular_component	4	LOC125266170	1	1678	3	25320	0.185937
GO:0005041	low-density lipoprotein particle receptor activity	molecular_function	5	ldlra	1	1678	3	25320	0.185937
GO:0006624	vacuolar protein processing	biological_process	9	lgmn	1	1678	3	25320	0.185937
GO:0060876	semicircular canal formation	biological_process	6	nbl1	1	1678	3	25320	0.185937
GO:0047497	mitochondrion transport along microtubule	biological_process	7	map1b	1	1678	3	25320	0.185937
GO:0002467	germinal center formation	biological_process	7	bcl3	1	1678	3	25320	0.185937
GO:0030299	intestinal cholesterol absorption	biological_process	10	cav1	1	1678	3	25320	0.185937
GO:0043229	intracellular organelle	cellular_component	4	LOC125273548	1	1678	3	25320	0.185937
GO:0003170	heart valve development	biological_process	5	prdm1b	1	1678	3	25320	0.185937
GO:2000379	positive regulation of reactive oxygen species metabolic process	biological_process	8	LOC125275928	1	1678	3	25320	0.185937
GO:0050679	positive regulation of epithelial cell proliferation	biological_process	8	osr2	1	1678	3	25320	0.185937
GO:0048476	Holliday junction resolvase complex	cellular_component	4	LOC125257459	1	1678	3	25320	0.185937
GO:0006478	peptidyl-tyrosine sulfation	biological_process	10	tpst1l	1	1678	3	25320	0.185937
GO:0016941	natriuretic peptide receptor activity	molecular_function	6	npr1a	1	1678	3	25320	0.185937
GO:0015189	L-lysine transmembrane transporter activity	molecular_function	7	slc66a1	1	1678	3	25320	0.185937
GO:0004347	glucose-6-phosphate isomerase activity	molecular_function	7	gpib	1	1678	3	25320	0.185937
GO:0035589	G-protein coupled purinergic nucleotide receptor signaling pathway	biological_process	7	p2ry4	1	1678	3	25320	0.185937
GO:1904983	glycine import into mitochondrion	biological_process	8	slc25a38a	1	1678	3	25320	0.185937
GO:0072112	glomerular visceral epithelial cell differentiation	biological_process	7	wt1b	1	1678	3	25320	0.185937
GO:0042564	NLS-dependent protein nuclear import complex	cellular_component	5	LOC125265497	1	1678	3	25320	0.185937
GO:0048016	inositol phosphate-mediated signaling	biological_process	7	inpp5l	1	1678	3	25320	0.185937
GO:0015936	coenzyme A metabolic process	biological_process	7	hmgcra	1	1678	3	25320	0.185937
GO:0019941	modification-dependent protein catabolic process	biological_process	9	ubb	1	1678	3	25320	0.185937
GO:0006567	threonine catabolic process	biological_process	12	gcat	1	1678	3	25320	0.185937
GO:0014850	response to muscle activity	biological_process	5	metrnla	1	1678	3	25320	0.185937
GO:0002523	leukocyte migration involved in inflammatory response	biological_process	5	cxcl8a	1	1678	3	25320	0.185937
GO:0006110	regulation of glycolytic process	biological_process	10	prkag2a	1	1678	3	25320	0.185937
GO:0046676	negative regulation of insulin secretion	biological_process	11	pde1ca	1	1678	3	25320	0.185937
GO:0098910	regulation of atrial cardiac muscle cell action potential	biological_process	7	ank2b	1	1678	3	25320	0.185937
GO:1990168	protein K33-linked deubiquitination	biological_process	10	zranb1b	1	1678	3	25320	0.185937
GO:0007217	tachykinin receptor signaling pathway	biological_process	6	tac1	1	1678	3	25320	0.185937
GO:0016314	phosphatidylinositol-3,4,5-trisphosphate 3-phosphatase activity	molecular_function	10	ptenb	1	1678	3	25320	0.185937
GO:0001964	startle response	biological_process	5	erbb3b	1	1678	3	25320	0.185937
GO:0015349	thyroid hormone transmembrane transporter activity	molecular_function	7	slc16a10	1	1678	3	25320	0.185937
GO:0009235	cobalamin metabolic process	biological_process	7	mmadhca	1	1678	3	25320	0.185937
GO:0006642	triglyceride mobilization	biological_process	10	LOC125258934	1	1678	3	25320	0.185937
GO:2001235	positive regulation of apoptotic signaling pathway	biological_process	9	ctsh	1	1678	3	25320	0.185937
GO:0016435	rRNA (guanine) methyltransferase activity	molecular_function	9	bud23	1	1678	3	25320	0.185937
GO:0010881	regulation of cardiac muscle contraction by regulation of the release of sequestered calcium ion	biological_process	9	ank2b	1	1678	3	25320	0.185937
GO:1902310	positive regulation of peptidyl-serine dephosphorylation	biological_process	11	ppp1r15a	1	1678	3	25320	0.185937
GO:0048635	negative regulation of muscle organ development	biological_process	8	ptch2	1	1678	3	25320	0.185937
GO:0007569	cell aging	biological_process	5	mnta	1	1678	3	25320	0.185937
GO:0030742	GTP-dependent protein binding	molecular_function	5	LOC125266170	1	1678	3	25320	0.185937
GO:0042255	ribosome assembly	biological_process	9	mterf4	1	1678	3	25320	0.185937
GO:0070828	heterochromatin organization	biological_process	6	loxl2a	1	1678	3	25320	0.185937
GO:0061029	eyelid development in camera-type eye	biological_process	5	osr2	1	1678	3	25320	0.185937
GO:0000389	mRNA 3'-splice site recognition	biological_process	10	sf3a1	1	1678	3	25320	0.185937
GO:0052856	NADHX epimerase activity	molecular_function	6	yjefn3	1	1678	3	25320	0.185937
GO:0045807	positive regulation of endocytosis	biological_process	8	clip3	1	1678	3	25320	0.185937
GO:0036368	cone photoresponse recovery	biological_process	7	eml1	1	1678	3	25320	0.185937
GO:0010756	positive regulation of plasminogen activation	biological_process	11	meltf	1	1678	3	25320	0.185937
GO:0045737	positive regulation of cyclin-dependent protein serine/threonine kinase activity	biological_process	13	ccnl1b;ccnt1	2	1678	12	25320	0.186738
GO:0009409	response to cold	biological_process	5	metrnla;per2	2	1678	12	25320	0.186738
GO:0061300	cerebellum vasculature development	biological_process	7	eef2k;vegfba	2	1678	12	25320	0.186738
GO:0030159	receptor signaling complex scaffold activity	molecular_function	7	grip1;mapk8ip3	2	1678	12	25320	0.186738
GO:0090504	epiboly	biological_process	8	LOC125244117;LOC125244118	2	1678	12	25320	0.186738
GO:0015179	L-amino acid transmembrane transporter activity	molecular_function	8	slc43a2a;slc43a2b	2	1678	12	25320	0.186738
GO:0060038	cardiac muscle cell proliferation	biological_process	6	cav1;npr1a	2	1678	12	25320	0.186738
GO:0045773	positive regulation of axon extension	biological_process	8	l1camb;map1b	2	1678	12	25320	0.186738
GO:0004308	exo-alpha-sialidase activity	molecular_function	8	LOC125252118;LOC125261857	2	1678	12	25320	0.186738
GO:0031110	regulation of microtubule polymerization or depolymerization	biological_process	8	stmn2a;stmn2b	2	1678	12	25320	0.186738
GO:0006995	cellular response to nitrogen starvation	biological_process	9	map1lc3b;zgc:92606	2	1678	12	25320	0.186738
GO:0004867	serine-type endopeptidase inhibitor activity	molecular_function	8	col6a4a;crim1;LOC125247001;LOC125258832;LOC125269191;serpina10a;serpinh1a;si:ch211-195b11.3	8	1678	84	25320	0.192209
GO:0031683	G-protein beta/gamma-subunit complex binding	molecular_function	5	gna12a;gnal;gnao1b	3	1678	23	25320	0.192875
GO:0030001	metal ion transport	biological_process	8	slc39a13;slc39a14;slc39a3	3	1678	23	25320	0.192875
GO:0009612	response to mechanical stimulus	biological_process	5	junbb;june;LOC125275928	3	1678	23	25320	0.192875
GO:0051017	actin filament bundle assembly	biological_process	6	dpysl3;fscn1b;fscn2b	3	1678	23	25320	0.192875
GO:0000413	protein peptidyl-prolyl isomerization	biological_process	11	fkbp5;LOC125270817;ppil1	3	1678	23	25320	0.192875
GO:0060218	hematopoietic stem cell differentiation	biological_process	7	cxcl8a;fosab;myca;ncor2;vhl	5	1678	47	25320	0.198772
GO:0097200	cysteine-type endopeptidase activity involved in execution phase of apoptosis	molecular_function	10	casp21;casp9;cflara;LOC125271067	4	1678	35	25320	0.199575
GO:0048675	axon extension	biological_process	7	fus;grnb;map1b;ulk2	4	1678	35	25320	0.199575
GO:0001947	heart looping	biological_process	7	bmp4;hand2;LOC125275928;ntn1a;prickle1a;smo;snx10a;trib3;vdra;vdrb	10	1678	111	25320	0.200567
GO:0032956	regulation of actin cytoskeleton organization	biological_process	7	ccdc88ab;gna12a;rock2b	3	1678	24	25320	0.210327
GO:0006956	complement activation	biological_process	5	LOC125252217;LOC125252218;si:ch1073-280e3.1	3	1678	24	25320	0.210327
GO:0030170	pyridoxal phosphate binding	molecular_function	6	cbsa;ddc;gcat;LOC125258193;LOC125273678	5	1678	48	25320	0.210729
GO:0000785	chromatin	cellular_component	6	dscc1;loxl2a;nr1d1;pparda;prmt6	5	1678	48	25320	0.210729
GO:0005938	cell cortex	cellular_component	7	dvl3a;fam110d;fermt2;fryb;LOC125256337	5	1678	48	25320	0.210729
GO:0007163	establishment or maintenance of cell polarity	biological_process	4	fscn1b;fscn2b	2	1678	13	25320	0.211531
GO:0030017	sarcomere	cellular_component	5	dusp27;pyroxd1	2	1678	13	25320	0.211531
GO:0002574	thrombocyte differentiation	biological_process	7	brd2a;wnt5b	2	1678	13	25320	0.211531
GO:0030878	thyroid gland development	biological_process	7	hand2;ntn1a	2	1678	13	25320	0.211531
GO:0050930	induction of positive chemotaxis	biological_process	10	cxcr4b;vegfba	2	1678	13	25320	0.211531
GO:0035064	methylated histone binding	molecular_function	6	phf2;uhrf1	2	1678	13	25320	0.211531
GO:0048794	swim bladder development	biological_process	6	fzd5;smo	2	1678	13	25320	0.211531
GO:0016538	cyclin-dependent protein serine/threonine kinase regulator activity	molecular_function	7	ccnl1b;ccnt1	2	1678	13	25320	0.211531
GO:0017080	sodium channel regulator activity	molecular_function	5	fgf13a;fxyd5	2	1678	13	25320	0.211531
GO:0032869	cellular response to insulin stimulus	biological_process	8	capn10;LOC125271015	2	1678	13	25320	0.211531
GO:0008199	ferric iron binding	molecular_function	9	LOC125277052;LOC125277059	2	1678	13	25320	0.211531
GO:0015301	anion:anion antiporter activity	molecular_function	8	slc26a6;slc4a2b	2	1678	13	25320	0.211531
GO:0045116	protein neddylation	biological_process	11	dcun1d4;dcun1d5	2	1678	13	25320	0.211531
GO:0002062	chondrocyte differentiation	biological_process	6	osr2;wnt5b	2	1678	13	25320	0.211531
GO:0014823	response to activity	biological_process	4	hif1al;pparda	2	1678	13	25320	0.211531
GO:0000421	autophagosome membrane	cellular_component	8	map1lc3b;zgc:92606	2	1678	13	25320	0.211531
GO:0070507	regulation of microtubule cytoskeleton organization	biological_process	7	phldb1a;rassf1	2	1678	13	25320	0.211531
GO:0031098	stress-activated protein kinase signaling cascade	biological_process	6	LOC125249296;map4k2;nek12;si:ch211-171h4.3;stk25a;tnika	6	1678	61	25320	0.216023
GO:0051015	actin filament binding	molecular_function	7	flna;fscn1b;fscn2b;myh11a;myh9a;ppp1r9a;shroom2a;svilb;syne2b;tagln3b;tagln;tpm1	12	1678	141	25320	0.225082
GO:0016853	isomerase activity	molecular_function	4	fkbp1ab;fkbp1b;fkbp5;gpib;hsd3b7;LOC125270817;lss;ppil1	8	1678	88	25320	0.227442
GO:0006471	protein ADP-ribosylation	biological_process	9	LOC125259927;LOC125260216;LOC125262796;sirt4	4	1678	37	25320	0.227986
GO:0030336	negative regulation of cell migration	biological_process	8	LOC125256233;ptenb;sinhcafl	3	1678	25	25320	0.228104
GO:0006278	RNA-dependent DNA biosynthetic process	biological_process	9	gltpd2b;LOC125246329;LOC125269994	3	1678	25	25320	0.228104
GO:0005246	calcium channel regulator activity	molecular_function	6	gem;prkg1b;rrad	3	1678	25	25320	0.228104
GO:0036342	post-anal tail morphogenesis	biological_process	5	cdx4;dvl3a;wnt5b	3	1678	25	25320	0.228104
GO:0007050	cell cycle arrest	biological_process	5	cdkn1a;cdkn1bb;prkag2a	3	1678	25	25320	0.228104
GO:0003779	actin binding	molecular_function	6	ablim2;ccdc88ab;daam1b;flna;flnca;fscn1b;fscn2b;lmod1b;LOC125256337;LOC125262471;LOC125269282;lsp1b;mtss1la;myh11a;myh9a;myo10l3;parvab;smtnb;svilb;syne2b;synpo2b;tlnrd1;tpm4b;xirp1	24	1678	308	25320	0.233298
GO:0060216	definitive hemopoiesis	biological_process	8	angptl2a;angptl2b;cebpa;hoxd4a;mycb	5	1678	50	25320	0.235293
GO:0032088	negative regulation of NF-kappaB transcription factor activity	biological_process	7	setd6;traf3	2	1678	14	25320	0.236612
GO:0019752	carboxylic acid metabolic process	biological_process	7	ddc;ldhba	2	1678	14	25320	0.236612
GO:0009411	response to UV	biological_process	7	msh6;per2	2	1678	14	25320	0.236612
GO:0019894	kinesin binding	molecular_function	6	mapk8ip3;trak2	2	1678	14	25320	0.236612
GO:0004385	guanylate kinase activity	molecular_function	8	dlg2;dlg3	2	1678	14	25320	0.236612
GO:0097602	cullin family protein binding	molecular_function	5	dcun1d4;dcun1d5	2	1678	14	25320	0.236612
GO:0048752	semicircular canal morphogenesis	biological_process	6	smo;sparc	2	1678	14	25320	0.236612
GO:0098508	endothelial to hematopoietic transition	biological_process	8	cxcl8a;tet2	2	1678	14	25320	0.236612
GO:0032474	otolith morphogenesis	biological_process	6	smo;sparc	2	1678	14	25320	0.236612
GO:0016831	carboxy-lyase activity	molecular_function	6	ddc;mvda	2	1678	14	25320	0.236612
GO:0031103	axon regeneration	biological_process	7	l1camb;lgmn	2	1678	14	25320	0.236612
GO:0008610	lipid biosynthetic process	biological_process	6	faxdc2;msmo1	2	1678	14	25320	0.236612
GO:0006939	smooth muscle contraction	biological_process	7	rock2b;smtnb	2	1678	14	25320	0.236612
GO:0030177	positive regulation of Wnt signaling pathway	biological_process	9	rspo1;zranb1b	2	1678	14	25320	0.236612
GO:0019902	phosphatase binding	molecular_function	6	csrnp2;ppp1r26	2	1678	14	25320	0.236612
GO:0001935	endothelial cell proliferation	biological_process	5	loxl2a;nr2f1a	2	1678	14	25320	0.236612
GO:0043249	erythrocyte maturation	biological_process	6	adnpb;slc25a37	2	1678	14	25320	0.236612
GO:0003678	DNA helicase activity	molecular_function	10	mcm4;supv3l1	2	1678	14	25320	0.236612
GO:0030218	erythrocyte differentiation	biological_process	7	LOC125276110;LOC125276200;slc25a38a;sparc;tet2;vhl	6	1678	63	25320	0.237874
GO:0006285	base-excision repair, AP site formation	biological_process	8	tdg.1	1	1678	4	25320	0.239893
GO:0032839	dendrite cytoplasm	cellular_component	9	trak2	1	1678	4	25320	0.239893
GO:0002053	positive regulation of mesenchymal cell proliferation	biological_process	8	LOC125275928	1	1678	4	25320	0.239893
GO:0033209	tumor necrosis factor-mediated signaling pathway	biological_process	7	traf3	1	1678	4	25320	0.239893
GO:0003281	ventricular septum development	biological_process	6	prdm1b	1	1678	4	25320	0.239893
GO:1902902	negative regulation of autophagosome assembly	biological_process	11	phf23b	1	1678	4	25320	0.239893
GO:0048795	swim bladder morphogenesis	biological_process	6	smo	1	1678	4	25320	0.239893
GO:0010998	regulation of translational initiation by eIF2 alpha phosphorylation	biological_process	10	LOC125276480	1	1678	4	25320	0.239893
GO:0072593	reactive oxygen species metabolic process	biological_process	5	myh11a	1	1678	4	25320	0.239893
GO:0016714	oxidoreductase activity, acting on paired donors, with incorporation or reduction of molecular oxygen, reduced pteridine as one donor, and incorporation of one atom of oxygen	molecular_function	6	tph1b	1	1678	4	25320	0.239893
GO:0060036	notochord cell vacuolation	biological_process	7	cav1	1	1678	4	25320	0.239893
GO:0008486	diphosphoinositol-polyphosphate diphosphatase activity	molecular_function	8	nudt4a	1	1678	4	25320	0.239893
GO:0001817	regulation of cytokine production	biological_process	6	traf3	1	1678	4	25320	0.239893
GO:0042753	positive regulation of circadian rhythm	biological_process	6	per2	1	1678	4	25320	0.239893
GO:0006269	DNA replication, synthesis of RNA primer	biological_process	8	prim2	1	1678	4	25320	0.239893
GO:0045921	positive regulation of exocytosis	biological_process	8	LOC125266170	1	1678	4	25320	0.239893
GO:0043014	alpha-tubulin binding	molecular_function	7	fam110d	1	1678	4	25320	0.239893
GO:0001957	intramembranous ossification	biological_process	6	axin2	1	1678	4	25320	0.239893
GO:0002218	activation of innate immune response	biological_process	5	cgasa	1	1678	4	25320	0.239893
GO:0021766	hippocampus development	biological_process	5	fgf13a	1	1678	4	25320	0.239893
GO:1904261	positive regulation of basement membrane assembly involved in embryonic body morphogenesis	biological_process	9	phldb1a	1	1678	4	25320	0.239893
GO:1901907	diadenosine pentaphosphate catabolic process	biological_process	11	nudt4a	1	1678	4	25320	0.239893
GO:2000312	regulation of kainate selective glutamate receptor activity	biological_process	10	klhl24b	1	1678	4	25320	0.239893
GO:0015319	sodium:inorganic phosphate symporter activity	molecular_function	8	slc34a2b	1	1678	4	25320	0.239893
GO:0003014	renal system process	biological_process	5	cd164	1	1678	4	25320	0.239893
GO:0021960	anterior commissure morphogenesis	biological_process	12	ntn1a	1	1678	4	25320	0.239893
GO:0006044	N-acetylglucosamine metabolic process	biological_process	8	LOC125280214	1	1678	4	25320	0.239893
GO:2000377	regulation of reactive oxygen species metabolic process	biological_process	7	pdk3a	1	1678	4	25320	0.239893
GO:0031641	regulation of myelination	biological_process	6	mtor	1	1678	4	25320	0.239893
GO:0086091	regulation of heart rate by cardiac conduction	biological_process	10	ank2b	1	1678	4	25320	0.239893
GO:0050431	transforming growth factor beta binding	molecular_function	6	LOC125275928	1	1678	4	25320	0.239893
GO:0034227	tRNA thio-modification	biological_process	13	ctu2	1	1678	4	25320	0.239893
GO:0035614	snRNA stem-loop binding	molecular_function	8	rbpms2a	1	1678	4	25320	0.239893
GO:0003376	sphingosine-1-phosphate signaling pathway	biological_process	6	spns3	1	1678	4	25320	0.239893
GO:0021529	spinal cord oligodendrocyte cell differentiation	biological_process	7	fzd8a	1	1678	4	25320	0.239893
GO:0031643	positive regulation of myelination	biological_process	7	mtor	1	1678	4	25320	0.239893
GO:0071543	diphosphoinositol polyphosphate metabolic process	biological_process	8	nudt4a	1	1678	4	25320	0.239893
GO:0008508	bile acid:sodium symporter activity	molecular_function	6	slc10a2	1	1678	4	25320	0.239893
GO:0048739	cardiac muscle fiber development	biological_process	9	rbfox2	1	1678	4	25320	0.239893
GO:0008142	oxysterol binding	molecular_function	7	smo	1	1678	4	25320	0.239893
GO:0048704	embryonic skeletal system morphogenesis	biological_process	7	osr2	1	1678	4	25320	0.239893
GO:0032098	regulation of appetite	biological_process	5	pyyb	1	1678	4	25320	0.239893
GO:0046103	inosine biosynthetic process	biological_process	12	ada2a	1	1678	4	25320	0.239893
GO:0060055	angiogenesis involved in wound healing	biological_process	6	LOC125248876	1	1678	4	25320	0.239893
GO:0002724	regulation of T cell cytokine production	biological_process	10	trpm4a	1	1678	4	25320	0.239893
GO:0030296	protein tyrosine kinase activator activity	molecular_function	8	abi2a	1	1678	4	25320	0.239893
GO:0000780	condensed nuclear chromosome, centromeric region	cellular_component	9	LOC125243625	1	1678	4	25320	0.239893
GO:0050918	positive chemotaxis	biological_process	6	cxcr4b	1	1678	4	25320	0.239893
GO:0046889	positive regulation of lipid biosynthetic process	biological_process	8	apoea	1	1678	4	25320	0.239893
GO:0060231	mesenchymal to epithelial transition	biological_process	7	thbs3a	1	1678	4	25320	0.239893
GO:0043103	hypoxanthine salvage	biological_process	12	ada2a	1	1678	4	25320	0.239893
GO:0009791	post-embryonic development	biological_process	4	prdm1b	1	1678	4	25320	0.239893
GO:0035265	organ growth	biological_process	4	utp25	1	1678	4	25320	0.239893
GO:0090150	establishment of protein localization to membrane	biological_process	7	ovol1a	1	1678	4	25320	0.239893
GO:0043011	myeloid dendritic cell differentiation	biological_process	8	LOC125275928	1	1678	4	25320	0.239893
GO:0001778	plasma membrane repair	biological_process	7	anxa6	1	1678	4	25320	0.239893
GO:0048319	axial mesoderm morphogenesis	biological_process	7	foxa1	1	1678	4	25320	0.239893
GO:0034769	basement membrane disassembly	biological_process	6	LOC125243016	1	1678	4	25320	0.239893
GO:0047035	testosterone dehydrogenase (NAD+) activity	molecular_function	7	hsd17b2	1	1678	4	25320	0.239893
GO:0008745	N-acetylmuramoyl-L-alanine amidase activity	molecular_function	7	pglyrp5	1	1678	4	25320	0.239893
GO:0043195	terminal bouton	cellular_component	6	LOC125266170	1	1678	4	25320	0.239893
GO:0070884	regulation of calcineurin-NFAT signaling cascade	biological_process	11	rcan1a	1	1678	4	25320	0.239893
GO:1901342	regulation of vasculature development	biological_process	7	arntl1a	1	1678	4	25320	0.239893
GO:0042645	mitochondrial nucleoid	cellular_component	4	supv3l1	1	1678	4	25320	0.239893
GO:0004517	nitric-oxide synthase activity	molecular_function	7	nos2b	1	1678	4	25320	0.239893
GO:0090024	negative regulation of neutrophil chemotaxis	biological_process	10	cxcr4b	1	1678	4	25320	0.239893
GO:0051646	mitochondrion localization	biological_process	6	mfn1a	1	1678	4	25320	0.239893
GO:0060389	pathway-restricted SMAD protein phosphorylation	biological_process	10	LOC125275928	1	1678	4	25320	0.239893
GO:0004995	tachykinin receptor activity	molecular_function	8	LOC125260440	1	1678	4	25320	0.239893
GO:0051180	vitamin transport	biological_process	6	slc19a3b	1	1678	4	25320	0.239893
GO:0021587	cerebellum morphogenesis	biological_process	5	smo	1	1678	4	25320	0.239893
GO:0008597	calcium-dependent protein serine/threonine phosphatase regulator activity	molecular_function	7	rcan1a	1	1678	4	25320	0.239893
GO:2001234	negative regulation of apoptotic signaling pathway	biological_process	9	mnta	1	1678	4	25320	0.239893
GO:0006154	adenosine catabolic process	biological_process	7	ada2a	1	1678	4	25320	0.239893
GO:0070883	pre-miRNA binding	molecular_function	7	ago2	1	1678	4	25320	0.239893
GO:0030314	junctional membrane complex	cellular_component	4	jph2	1	1678	4	25320	0.239893
GO:0021730	trigeminal sensory nucleus development	biological_process	6	cxcr4b	1	1678	4	25320	0.239893
GO:0031616	spindle pole centrosome	cellular_component	8	LOC125243625	1	1678	4	25320	0.239893
GO:0042554	superoxide anion generation	biological_process	7	nox1	1	1678	4	25320	0.239893
GO:0019992	diacylglycerol binding	molecular_function	5	LOC125266170	1	1678	4	25320	0.239893
GO:0042474	middle ear morphogenesis	biological_process	6	osr2	1	1678	4	25320	0.239893
GO:0046900	tetrahydrofolylpolyglutamate metabolic process	biological_process	7	LOC125265881	1	1678	4	25320	0.239893
GO:0001972	retinoic acid binding	molecular_function	7	crabp1a	1	1678	4	25320	0.239893
GO:0031752	D5 dopamine receptor binding	molecular_function	8	gna12a	1	1678	4	25320	0.239893
GO:2000649	regulation of sodium ion transmembrane transporter activity	biological_process	8	fxyd5	1	1678	4	25320	0.239893
GO:0048846	axon extension involved in axon guidance	biological_process	8	ntn1a	1	1678	4	25320	0.239893
GO:0000298	endopolyphosphatase activity	molecular_function	8	nudt4a	1	1678	4	25320	0.239893
GO:0034722	gamma-glutamyl-peptidase activity	molecular_function	9	LOC125265881	1	1678	4	25320	0.239893
GO:0034431	bis(5'-adenosyl)-hexaphosphatase activity	molecular_function	9	nudt4a	1	1678	4	25320	0.239893
GO:0042138	meiotic DNA double-strand break formation	biological_process	7	hormad1	1	1678	4	25320	0.239893
GO:0004144	diacylglycerol O-acyltransferase activity	molecular_function	9	dgat2	1	1678	4	25320	0.239893
GO:0043153	entrainment of circadian clock by photoperiod	biological_process	8	per2	1	1678	4	25320	0.239893
GO:0048240	sperm capacitation	biological_process	5	abhd2b	1	1678	4	25320	0.239893
GO:0000469	cleavage involved in rRNA processing	biological_process	10	rrp36	1	1678	4	25320	0.239893
GO:0035494	SNARE complex disassembly	biological_process	8	napba	1	1678	4	25320	0.239893
GO:1901909	diadenosine hexaphosphate catabolic process	biological_process	11	nudt4a	1	1678	4	25320	0.239893
GO:0032447	protein urmylation	biological_process	11	ctu2	1	1678	4	25320	0.239893
GO:0003918	DNA topoisomerase type II (ATP-hydrolyzing) activity	molecular_function	12	tpd52l1	1	1678	4	25320	0.239893
GO:1901031	regulation of response to reactive oxygen species	biological_process	8	sesn1	1	1678	4	25320	0.239893
GO:0021516	dorsal spinal cord development	biological_process	5	pbx3b	1	1678	4	25320	0.239893
GO:0090036	regulation of protein kinase C signaling	biological_process	9	akap12b	1	1678	4	25320	0.239893
GO:0036157	outer dynein arm	cellular_component	7	dynlrb2	1	1678	4	25320	0.239893
GO:0005315	inorganic phosphate transmembrane transporter activity	molecular_function	7	LOC125256007	1	1678	4	25320	0.239893
GO:0005658	alpha DNA polymerase:primase complex	cellular_component	7	prim2	1	1678	4	25320	0.239893
GO:0019441	tryptophan catabolic process to kynurenine	biological_process	12	ido1	1	1678	4	25320	0.239893
GO:0016081	synaptic vesicle docking	biological_process	8	LOC125266170	1	1678	4	25320	0.239893
GO:0089700	protein kinase D signaling	biological_process	6	prkd1	1	1678	4	25320	0.239893
GO:0016446	somatic hypermutation of immunoglobulin genes	biological_process	6	msh6	1	1678	4	25320	0.239893
GO:0042692	muscle cell differentiation	biological_process	6	cited4b	1	1678	4	25320	0.239893
GO:0005088	Ras guanyl-nucleotide exchange factor activity	molecular_function	8	rasgef1ba	1	1678	4	25320	0.239893
GO:0016229	steroid dehydrogenase activity	molecular_function	5	hsd17b2	1	1678	4	25320	0.239893
GO:0009954	proximal/distal pattern formation	biological_process	6	ptch2	1	1678	4	25320	0.239893
GO:0050801	ion homeostasis	biological_process	7	pck1	1	1678	4	25320	0.239893
GO:0010133	proline catabolic process to glutamate	biological_process	12	prodha	1	1678	4	25320	0.239893
GO:0060956	endocardial cell differentiation	biological_process	8	smo	1	1678	4	25320	0.239893
GO:0008607	phosphorylase kinase regulator activity	molecular_function	7	prkag2a	1	1678	4	25320	0.239893
GO:0071360	cellular response to exogenous dsRNA	biological_process	9	cgasa	1	1678	4	25320	0.239893
GO:0000492	box C/D snoRNP assembly	biological_process	10	nufip1	1	1678	4	25320	0.239893
GO:0045943	positive regulation of transcription by RNA polymerase I	biological_process	10	ppp1r15a	1	1678	4	25320	0.239893
GO:0005542	folic acid binding	molecular_function	5	slc19a1	1	1678	4	25320	0.239893
GO:0048557	embryonic digestive tract morphogenesis	biological_process	7	smo	1	1678	4	25320	0.239893
GO:0018230	peptidyl-L-cysteine S-palmitoylation	biological_process	12	clip3	1	1678	4	25320	0.239893
GO:0006163	purine nucleotide metabolic process	biological_process	9	gmpr	1	1678	4	25320	0.239893
GO:0090527	actin filament reorganization	biological_process	7	fryb	1	1678	4	25320	0.239893
GO:0015129	lactate transmembrane transporter activity	molecular_function	8	slc16a3b	1	1678	4	25320	0.239893
GO:0045180	basal cortex	cellular_component	9	phldb1a	1	1678	4	25320	0.239893
GO:0048545	response to steroid hormone	biological_process	6	LOC125275928	1	1678	4	25320	0.239893
GO:0050860	negative regulation of T cell receptor signaling pathway	biological_process	10	dusp3a	1	1678	4	25320	0.239893
GO:0030330	DNA damage response, signal transduction by p53 class mediator	biological_process	8	bcl3	1	1678	4	25320	0.239893
GO:2000543	positive regulation of gastrulation	biological_process	8	osr2	1	1678	4	25320	0.239893
GO:0006928	movement of cell or subcellular component	biological_process	4	tpm4b	1	1678	4	25320	0.239893
GO:0006739	NADP metabolic process	biological_process	4	yjefn3	1	1678	4	25320	0.239893
GO:1901911	adenosine 5'-(hexahydrogen pentaphosphate) catabolic process	biological_process	12	nudt4a	1	1678	4	25320	0.239893
GO:0045053	protein retention in Golgi apparatus	biological_process	7	vps13a	1	1678	4	25320	0.239893
GO:0051645	Golgi localization	biological_process	6	LOC125258261	1	1678	4	25320	0.239893
GO:0034432	bis(5'-adenosyl)-pentaphosphatase activity	molecular_function	9	nudt4a	1	1678	4	25320	0.239893
GO:0005024	transforming growth factor beta-activated receptor activity	molecular_function	10	LOC125275928	1	1678	4	25320	0.239893
GO:0007584	response to nutrient	biological_process	7	LOC125275928	1	1678	4	25320	0.239893
GO:0070309	lens fiber cell morphogenesis	biological_process	8	itga5	1	1678	4	25320	0.239893
GO:0033173	calcineurin-NFAT signaling cascade	biological_process	8	rcan1a	1	1678	4	25320	0.239893
GO:0004464	leukotriene-C4 synthase activity	molecular_function	6	mgst2	1	1678	4	25320	0.239893
GO:0031571	mitotic G1 DNA damage checkpoint	biological_process	9	ccnd1	1	1678	4	25320	0.239893
GO:0006560	proline metabolic process	biological_process	11	prodha	1	1678	4	25320	0.239893
GO:0032515	negative regulation of phosphoprotein phosphatase activity	biological_process	12	ppp1r15a	1	1678	4	25320	0.239893
GO:0042167	heme catabolic process	biological_process	9	hmox1a	1	1678	4	25320	0.239893
GO:0017076	purine nucleotide binding	molecular_function	6	pck1	1	1678	4	25320	0.239893
GO:0071901	negative regulation of protein serine/threonine kinase activity	biological_process	12	prkag2a	1	1678	4	25320	0.239893
GO:0008344	adult locomotory behavior	biological_process	5	pbx3b	1	1678	4	25320	0.239893
GO:1901796	regulation of signal transduction by p53 class mediator	biological_process	9	prkag2a	1	1678	4	25320	0.239893
GO:0048534	hematopoietic or lymphoid organ development	biological_process	6	f11r.2	1	1678	4	25320	0.239893
GO:0061025	membrane fusion	biological_process	6	LOC125265248;LOC125272827;mxa;napba	4	1678	38	25320	0.242555
GO:0000266	mitochondrial fission	biological_process	7	LOC125265248;LOC125272827;mtfr2;mxa	4	1678	38	25320	0.242555
GO:0000381	regulation of alternative mRNA splicing, via spliceosome	biological_process	10	LOC125278071;rbfox2;sf3a1	3	1678	26	25320	0.246148
GO:0035118	embryonic pectoral fin morphogenesis	biological_process	7	fibinb;hand2;sox9a	3	1678	26	25320	0.246148
GO:0000902	cell morphogenesis	biological_process	6	akap12b;fryb;LOC125253620	3	1678	26	25320	0.246148
GO:0003374	dynamin family protein polymerization involved in mitochondrial fission	biological_process	10	LOC125265248;LOC125272827;mxa	3	1678	26	25320	0.246148
GO:0005178	integrin binding	molecular_function	6	ccn2a;si:ch211-66e2.3;tgfbi	3	1678	26	25320	0.246148
GO:0005776	autophagosome	cellular_component	7	nbr1a;tp53inp1;zfyve1	3	1678	26	25320	0.246148
GO:0007416	synapse assembly	biological_process	6	LOC125265745;nbeaa;shank2a	3	1678	26	25320	0.246148
GO:0042074	cell migration involved in gastrulation	biological_process	8	esrra;gna12a;mmp14b;prickle1a;s1pr1;wnt5b	6	1678	64	25320	0.249042
GO:0005783	endoplasmic reticulum	cellular_component	6	bnip3;bnip4;ccdc88ab;cers1;cers3b;dgat2;elovl2;elovl7b;eva1a;fads2;fibinb;foxred2;hmgcra;hsd20b2;insig1;lmf2b;LOC125251206;LOC125251471;LOC125251783;LOC125258525;LOC125258934;LOC125259696;LOC125265875;LOC125276031;loxl2a;lrpap1;mgst2;msmo1;poglut2;pomgnt2;ppp1r15a;rnaset2;rtn1b;serpinh1a;sqlea;tor2a;zfyve1	37	1678	497	25320	0.253489
GO:0014032	neural crest cell development	biological_process	7	erbb3b;kbtbd8;mych;pparda	4	1678	39	25320	0.257325
GO:0001570	vasculogenesis	biological_process	6	colec12;cxcl8a;hoxd4a;LOC125275928;smo	5	1678	52	25320	0.260601
GO:0044782	cilium organization	biological_process	6	glb1l2;LOC125259487	2	1678	15	25320	0.261833
GO:0045747	positive regulation of Notch signaling pathway	biological_process	9	angptl2a;angptl2b	2	1678	15	25320	0.261833
GO:0048919	posterior lateral line neuromast development	biological_process	8	atp2b1a;slc12a5b	2	1678	15	25320	0.261833
GO:0030855	epithelial cell differentiation	biological_process	6	ehf;elf3	2	1678	15	25320	0.261833
GO:0000307	cyclin-dependent protein kinase holoenzyme complex	cellular_component	5	ccnl1b;ccnt1	2	1678	15	25320	0.261833
GO:0070373	negative regulation of ERK1 and ERK2 cascade	biological_process	12	dusp3a;dusp6	2	1678	15	25320	0.261833
GO:0006744	ubiquinone biosynthetic process	biological_process	9	coq10a;coq8aa	2	1678	15	25320	0.261833
GO:0010181	FMN binding	molecular_function	7	LOC125266044;nos2b	2	1678	15	25320	0.261833
GO:0021952	central nervous system projection neuron axonogenesis	biological_process	11	ntn1a;slit3	2	1678	15	25320	0.261833
GO:0051865	protein autoubiquitination	biological_process	12	trim71;uhrf1	2	1678	15	25320	0.261833
GO:0000407	phagophore assembly site	cellular_component	6	nbr1a;zfyve1	2	1678	15	25320	0.261833
GO:0043197	dendritic spine	cellular_component	7	map1b;shank2a	2	1678	15	25320	0.261833
GO:0050661	NADP binding	molecular_function	6	aspdh;hmgcra;nos2b	3	1678	27	25320	0.264401
GO:0048020	CCR chemokine receptor binding	molecular_function	8	ccl19b;ccl20b;LOC125251832	3	1678	27	25320	0.264401
GO:0072562	blood microparticle	cellular_component	4	apoa1a;apoa4a;apoea;LOC125244030;LOC125244117;LOC125244118;si:ch211-180a12.2;si:dkey-7f3.14	8	1678	92	25320	0.264767
GO:0001558	regulation of cell growth	biological_process	6	ccn2a;crim1;igfbp3;igfbp6b	4	1678	40	25320	0.272267
GO:0061077	chaperone-mediated protein folding	biological_process	5	fkbp1ab;fkbp1b;fkbp5;LOC125259696	4	1678	40	25320	0.272267
GO:0007517	muscle organ development	biological_process	6	col6a4a;LOC125270597;smo;smtnb	4	1678	40	25320	0.272267
GO:0048565	digestive tract development	biological_process	6	bmp4;LOC125275928;mtor;myh11a	4	1678	40	25320	0.272267
GO:0048741	skeletal muscle fiber development	biological_process	9	LOC125276018;rbfox2;smo;tm4sf5	4	1678	40	25320	0.272267
GO:0016055	Wnt signaling pathway	biological_process	7	adgra2;axin2;dvl3a;fermt2;fzd5;fzd8a;prickle1a;rspo1;sfrp2;wnt5b;zranb1b	11	1678	134	25320	0.274942
GO:0019901	protein kinase binding	molecular_function	7	ank2b;ccnb3;fam83c;LOC125259734;LOC125273548;ppp1r15a;prkag2a	7	1678	80	25320	0.279134
GO:0008289	lipid binding	molecular_function	4	apoa1a;apoa4a;apoea;crabp1a;fabp10a;fermt2;LOC125244030;LOC125249296;LOC125263972;snx10a	10	1678	121	25320	0.281095
GO:0035556	intracellular signal transduction	biological_process	5	arhgef28a;asb5b;camk1gb;cishb;cish;deptor;dvl3a;LOC125258247;LOC125266170;LOC125267744;LOC125272283;mcf2la;mknk2b;npr1a;nuak2;pdpk1a;prkag2a;prkcab;prkcda;prkd1;rab40b;rassf1;rock2b;rps6ka3b;si:dkey-172j4.3;sik1;sik2a;socs5a;tesk1a;tesk1b;wnk1a;zgc:113162	32	1678	432	25320	0.281416
GO:0048247	lymphocyte chemotaxis	biological_process	6	ccl19b;ccl20b;LOC125251832	3	1678	28	25320	0.282809
GO:0048840	otolith development	biological_process	5	atoh1b;atp2b1a;wnt5b	3	1678	28	25320	0.282809
GO:0030165	PDZ domain binding	molecular_function	6	atp2b1a;dapp1;ptenb	3	1678	28	25320	0.282809
GO:0006812	cation transport	biological_process	7	LOC125247246;p2rx5;tmem163b;trpm4a;trpm6	5	1678	54	25320	0.286499
GO:0008009	chemokine activity	molecular_function	8	ccl19b;ccl20b;cxcl8a;LOC125251832;LOC125257198	5	1678	54	25320	0.286499
GO:0001649	osteoblast differentiation	biological_process	6	ptch2;tpm4b	2	1678	16	25320	0.287065
GO:0030199	collagen fibril organization	biological_process	7	loxl2a;serpinh1a	2	1678	16	25320	0.287065
GO:0009968	negative regulation of signal transduction	biological_process	8	ddit4;si:ch211-39i2.2	2	1678	16	25320	0.287065
GO:0031072	heat shock protein binding	molecular_function	5	dnaja2b;fkbp5	2	1678	16	25320	0.287065
GO:0008484	sulfuric ester hydrolase activity	molecular_function	6	galns;sgsh	2	1678	16	25320	0.287065
GO:0006998	nuclear envelope organization	biological_process	6	LOC125245991;LOC125259696	2	1678	16	25320	0.287065
GO:0003407	neural retina development	biological_process	5	prickle1a;prickle2b	2	1678	16	25320	0.287065
GO:0002020	protease binding	molecular_function	6	LOC125258832;ubb	2	1678	16	25320	0.287065
GO:0042472	inner ear morphogenesis	biological_process	6	igfbp3;smo	2	1678	16	25320	0.287065
GO:0034097	response to cytokine	biological_process	6	junbb;june	2	1678	16	25320	0.287065
GO:0048384	retinoic acid receptor signaling pathway	biological_process	6	cdx4;nr1d4b	2	1678	16	25320	0.287065
GO:0045746	negative regulation of Notch signaling pathway	biological_process	9	LOC125273260;numbl	2	1678	16	25320	0.287065
GO:0031290	retinal ganglion cell axon guidance	biological_process	7	cxcr4b;ptch2;rbpms2a;smo	4	1678	41	25320	0.287351
GO:0004591	oxoglutarate dehydrogenase (succinyl-transferring) activity	molecular_function	7	ogdhb	1	1678	5	25320	0.290275
GO:0003231	cardiac ventricle development	biological_process	6	smo	1	1678	5	25320	0.290275
GO:0071625	vocalization behavior	biological_process	4	shank2a	1	1678	5	25320	0.290275
GO:0005655	nucleolar ribonuclease P complex	cellular_component	9	rpp21	1	1678	5	25320	0.290275
GO:0006970	response to osmotic stress	biological_process	5	LOC125250527	1	1678	5	25320	0.290275
GO:0046527	glucosyltransferase activity	molecular_function	7	poglut2	1	1678	5	25320	0.290275
GO:0055081	anion homeostasis	biological_process	8	slc26a6	1	1678	5	25320	0.290275
GO:0097193	intrinsic apoptotic signaling pathway	biological_process	6	bbc3	1	1678	5	25320	0.290275
GO:0032410	negative regulation of transporter activity	biological_process	6	cttnbp2nlb	1	1678	5	25320	0.290275
GO:0005539	glycosaminoglycan binding	molecular_function	5	LOC125275928	1	1678	5	25320	0.290275
GO:0045056	transcytosis	biological_process	7	mal2	1	1678	5	25320	0.290275
GO:0016208	AMP binding	molecular_function	5	prkag2a	1	1678	5	25320	0.290275
GO:0043138	3'-5' DNA helicase activity	molecular_function	11	gins2	1	1678	5	25320	0.290275
GO:0051782	negative regulation of cell division	biological_process	7	txnipa	1	1678	5	25320	0.290275
GO:0042663	regulation of endodermal cell fate specification	biological_process	9	dusp6	1	1678	5	25320	0.290275
GO:0085029	extracellular matrix assembly	biological_process	6	itga5	1	1678	5	25320	0.290275
GO:0019370	leukotriene biosynthetic process	biological_process	10	mgst2	1	1678	5	25320	0.290275
GO:0014028	notochord formation	biological_process	5	LOC125245035	1	1678	5	25320	0.290275
GO:0048932	myelination of posterior lateral line nerve axons	biological_process	8	erbb3b	1	1678	5	25320	0.290275
GO:0035174	histone serine kinase activity	molecular_function	9	LOC125243625	1	1678	5	25320	0.290275
GO:0090482	vitamin transmembrane transporter activity	molecular_function	5	slc19a3b	1	1678	5	25320	0.290275
GO:0030522	intracellular receptor signaling pathway	biological_process	5	nr2f1a	1	1678	5	25320	0.290275
GO:0000126	transcription factor TFIIIB complex	cellular_component	7	si:ch211-204c21.1	1	1678	5	25320	0.290275
GO:0045190	isotype switching	biological_process	8	msh6	1	1678	5	25320	0.290275
GO:0050673	epithelial cell proliferation	biological_process	4	ehf	1	1678	5	25320	0.290275
GO:0007168	receptor guanylyl cyclase signaling pathway	biological_process	7	npr1a	1	1678	5	25320	0.290275
GO:0080009	mRNA methylation	biological_process	11	LOC125278071	1	1678	5	25320	0.290275
GO:0000727	double-strand break repair via break-induced replication	biological_process	11	gins2	1	1678	5	25320	0.290275
GO:0050868	negative regulation of T cell activation	biological_process	9	dusp3a	1	1678	5	25320	0.290275
GO:0070836	caveola assembly	biological_process	9	cav1	1	1678	5	25320	0.290275
GO:0051000	positive regulation of nitric-oxide synthase activity	biological_process	9	apoea	1	1678	5	25320	0.290275
GO:0008432	JUN kinase binding	molecular_function	8	mapk8ip3	1	1678	5	25320	0.290275
GO:0031931	TORC1 complex	cellular_component	4	akt1s1	1	1678	5	25320	0.290275
GO:0001754	eye photoreceptor cell differentiation	biological_process	8	bco1	1	1678	5	25320	0.290275
GO:0009651	response to salt stress	biological_process	6	slc26a6	1	1678	5	25320	0.290275
GO:0048382	mesendoderm development	biological_process	5	rasl11b	1	1678	5	25320	0.290275
GO:0035371	microtubule plus-end	cellular_component	7	nckap5l	1	1678	5	25320	0.290275
GO:0031060	regulation of histone methylation	biological_process	10	hoxb1b	1	1678	5	25320	0.290275
GO:0032233	positive regulation of actin filament bundle assembly	biological_process	7	synpo2b	1	1678	5	25320	0.290275
GO:0045776	negative regulation of blood pressure	biological_process	6	nos2b	1	1678	5	25320	0.290275
GO:0023014	signal transduction by protein phosphorylation	biological_process	10	LOC125275928	1	1678	5	25320	0.290275
GO:0071405	cellular response to methanol	biological_process	7	LOC125264596	1	1678	5	25320	0.290275
GO:0060307	regulation of ventricular cardiac muscle cell membrane repolarization	biological_process	11	ank2b	1	1678	5	25320	0.290275
GO:0033572	transferrin transport	biological_process	11	tfr1b	1	1678	5	25320	0.290275
GO:0071482	cellular response to light stimulus	biological_process	7	tefb	1	1678	5	25320	0.290275
GO:0045236	CXCR chemokine receptor binding	molecular_function	8	cxcl8a	1	1678	5	25320	0.290275
GO:0051059	NF-kappaB binding	molecular_function	8	setd6	1	1678	5	25320	0.290275
GO:0004719	protein-L-isoaspartate (D-aspartate) O-methyltransferase activity	molecular_function	8	pcmtd2a	1	1678	5	25320	0.290275
GO:0031674	I band	cellular_component	5	fermt2	1	1678	5	25320	0.290275
GO:0031419	cobalamin binding	molecular_function	5	tcn2	1	1678	5	25320	0.290275
GO:0071704	organic substance metabolic process	biological_process	4	pgm5	1	1678	5	25320	0.290275
GO:0010390	histone monoubiquitination	biological_process	13	uhrf1	1	1678	5	25320	0.290275
GO:0045647	negative regulation of erythrocyte differentiation	biological_process	9	cish	1	1678	5	25320	0.290275
GO:0021903	rostrocaudal neural tube patterning	biological_process	7	cdx4	1	1678	5	25320	0.290275
GO:0005172	vascular endothelial growth factor receptor binding	molecular_function	7	vegfba	1	1678	5	25320	0.290275
GO:0071380	cellular response to prostaglandin E stimulus	biological_process	8	p2ry4	1	1678	5	25320	0.290275
GO:0090336	positive regulation of brown fat cell differentiation	biological_process	9	metrnla	1	1678	5	25320	0.290275
GO:0009790	embryo development	biological_process	5	pdgfc	1	1678	5	25320	0.290275
GO:0048009	insulin-like growth factor receptor signaling pathway	biological_process	8	igfbp3	1	1678	5	25320	0.290275
GO:0004862	cAMP-dependent protein kinase inhibitor activity	molecular_function	9	prkag2a	1	1678	5	25320	0.290275
GO:0071425	hematopoietic stem cell proliferation	biological_process	5	vdra	1	1678	5	25320	0.290275
GO:0004731	purine-nucleoside phosphorylase activity	molecular_function	7	pnp5b	1	1678	5	25320	0.290275
GO:2000300	regulation of synaptic vesicle exocytosis	biological_process	7	LOC125276953	1	1678	5	25320	0.290275
GO:0002573	myeloid leukocyte differentiation	biological_process	7	cebpa	1	1678	5	25320	0.290275
GO:0016539	intein-mediated protein splicing	biological_process	10	dhh	1	1678	5	25320	0.290275
GO:0043202	lysosomal lumen	cellular_component	8	rnaset2	1	1678	5	25320	0.290275
GO:0032526	response to retinoic acid	biological_process	6	LOC125243365	1	1678	5	25320	0.290275
GO:0032094	response to food	biological_process	7	nucb2b	1	1678	5	25320	0.290275
GO:0035912	dorsal aorta morphogenesis	biological_process	9	smo	1	1678	5	25320	0.290275
GO:0035143	caudal fin morphogenesis	biological_process	8	smo	1	1678	5	25320	0.290275
GO:0051604	protein maturation	biological_process	7	lmf2b	1	1678	5	25320	0.290275
GO:0031821	G-protein coupled serotonin receptor binding	molecular_function	7	gnao1b	1	1678	5	25320	0.290275
GO:0009378	four-way junction helicase activity	molecular_function	11	blm	1	1678	5	25320	0.290275
GO:0004994	somatostatin receptor activity	molecular_function	8	sstr5	1	1678	5	25320	0.290275
GO:0045579	positive regulation of B cell differentiation	biological_process	10	prdm1b	1	1678	5	25320	0.290275
GO:0046464	acylglycerol catabolic process	biological_process	9	abhd2b	1	1678	5	25320	0.290275
GO:0051592	response to calcium ion	biological_process	7	pde1ca	1	1678	5	25320	0.290275
GO:0001733	galactosylceramide sulfotransferase activity	molecular_function	8	gal3st3	1	1678	5	25320	0.290275
GO:0097060	synaptic membrane	cellular_component	4	LOC125266170	1	1678	5	25320	0.290275
GO:0071577	zinc II ion transmembrane transport	biological_process	11	slc39a3	1	1678	5	25320	0.290275
GO:0061074	regulation of neural retina development	biological_process	8	ccnd1	1	1678	5	25320	0.290275
GO:0043325	phosphatidylinositol-3,4-bisphosphate binding	molecular_function	9	zfyve1	1	1678	5	25320	0.290275
GO:0006071	glycerol metabolic process	biological_process	8	dgat2	1	1678	5	25320	0.290275
GO:0035115	embryonic forelimb morphogenesis	biological_process	8	osr2	1	1678	5	25320	0.290275
GO:0007191	adenylate cyclase-activating dopamine receptor signaling pathway	biological_process	9	gnal	1	1678	5	25320	0.290275
GO:0030160	GKAP/Homer scaffold activity	molecular_function	8	shank2a	1	1678	5	25320	0.290275
GO:0050771	negative regulation of axonogenesis	biological_process	10	trak2	1	1678	5	25320	0.290275
GO:0019104	DNA N-glycosylase activity	molecular_function	7	tdg.1	1	1678	5	25320	0.290275
GO:0043140	ATP-dependent 3'-5' DNA helicase activity	molecular_function	12	blm	1	1678	5	25320	0.290275
GO:0071467	cellular response to pH	biological_process	6	nupr1b	1	1678	5	25320	0.290275
GO:0048168	regulation of neuronal synaptic plasticity	biological_process	10	sypa	1	1678	5	25320	0.290275
GO:0032729	positive regulation of interferon-gamma production	biological_process	8	bcl3	1	1678	5	25320	0.290275
GO:0008453	alanine-glyoxylate transaminase activity	molecular_function	7	agxta	1	1678	5	25320	0.290275
GO:0007613	memory	biological_process	5	fgf13a	1	1678	5	25320	0.290275
GO:0035279	mRNA cleavage involved in gene silencing by miRNA	biological_process	12	ago2	1	1678	5	25320	0.290275
GO:0004126	cytidine deaminase activity	molecular_function	7	LOC125260072	1	1678	5	25320	0.290275
GO:0006348	chromatin silencing at telomere	biological_process	6	dot1l	1	1678	5	25320	0.290275
GO:0090022	regulation of neutrophil chemotaxis	biological_process	9	cxcr4b	1	1678	5	25320	0.290275
GO:0031284	positive regulation of guanylate cyclase activity	biological_process	8	nos2b	1	1678	5	25320	0.290275
GO:0090259	regulation of retinal ganglion cell axon guidance	biological_process	11	rbpms2a	1	1678	5	25320	0.290275
GO:0006221	pyrimidine nucleotide biosynthetic process	biological_process	10	ctps1b	1	1678	5	25320	0.290275
GO:0010906	regulation of glucose metabolic process	biological_process	9	pdk3a	1	1678	5	25320	0.290275
GO:0032051	clathrin light chain binding	molecular_function	6	nsg2	1	1678	5	25320	0.290275
GO:0005313	L-glutamate transmembrane transporter activity	molecular_function	8	slc25a55a	1	1678	5	25320	0.290275
GO:0030278	regulation of ossification	biological_process	6	col1a1a	1	1678	5	25320	0.290275
GO:0090200	positive regulation of release of cytochrome c from mitochondria	biological_process	10	bbc3	1	1678	5	25320	0.290275
GO:0020027	hemoglobin metabolic process	biological_process	7	slc25a38a	1	1678	5	25320	0.290275
GO:0010738	regulation of protein kinase A signaling	biological_process	9	akap11	1	1678	5	25320	0.290275
GO:0030579	ubiquitin-dependent SMAD protein catabolic process	biological_process	11	smurf1	1	1678	5	25320	0.290275
GO:0015858	nucleoside transport	biological_process	8	slc29a1b	1	1678	5	25320	0.290275
GO:0060012	synaptic transmission, glycinergic	biological_process	10	LOC125243690	1	1678	5	25320	0.290275
GO:0070986	left/right axis specification	biological_process	6	snx10a	1	1678	5	25320	0.290275
GO:1902262	apoptotic process involved in blood vessel morphogenesis	biological_process	9	angptl4	1	1678	5	25320	0.290275
GO:0034653	retinoic acid catabolic process	biological_process	11	crabp1a	1	1678	5	25320	0.290275
GO:0006415	translational termination	biological_process	8	mtrf1l	1	1678	5	25320	0.290275
GO:0006940	regulation of smooth muscle contraction	biological_process	9	nmu	1	1678	5	25320	0.290275
GO:0016628	oxidoreductase activity, acting on the CH-CH group of donors, NAD or NADP as acceptor	molecular_function	6	tm7sf2	1	1678	5	25320	0.290275
GO:0070285	pigment cell development	biological_process	6	ovol1a	1	1678	5	25320	0.290275
GO:0004721	phosphoprotein phosphatase activity	molecular_function	8	dusp1;dusp2;dusp4;dusp6;dusp7;pdp2;ppm1h;ptpn13;ptprdb;ptprsa	10	1678	123	25320	0.298255
GO:0002548	monocyte chemotaxis	biological_process	6	ccl19b;ccl20b;LOC125251832	3	1678	29	25320	0.30132
GO:0007179	transforming growth factor beta receptor signaling pathway	biological_process	8	LOC125270597;LOC125275928;smad6b	3	1678	29	25320	0.30132
GO:0009311	oligosaccharide metabolic process	biological_process	6	gla;LOC125275781;naga	3	1678	29	25320	0.30132
GO:0008237	metallopeptidase activity	molecular_function	7	adam15;adamts12;adamts1;cpa4;LOC125247636;LOC125248277;LOC125248388;LOC125248390;LOC125256649;mmp14b;mpnd;zgc:174164	12	1678	152	25320	0.30749
GO:0006935	chemotaxis	biological_process	5	ccl20b;ccr9a;ccr9b;cxcl8a;cxcr4b;LOC125257198;s1pr1	7	1678	83	25320	0.311097
GO:0060319	primitive erythrocyte differentiation	biological_process	8	numbl;tet2	2	1678	17	25320	0.312197
GO:0033334	fin morphogenesis	biological_process	6	col1a1a;kcnk5b	2	1678	17	25320	0.312197
GO:0030282	bone mineralization	biological_process	7	atp2b1a;col27a1b	2	1678	17	25320	0.312197
GO:0006950	response to stress	biological_process	4	gadd45ab;gadd45ga	2	1678	17	25320	0.312197
GO:0060322	head development	biological_process	5	LOC125245035;osr2	2	1678	17	25320	0.312197
GO:0032154	cleavage furrow	cellular_component	5	fsd1;tpm1	2	1678	17	25320	0.312197
GO:0001701	in utero embryonic development	biological_process	8	LOC125253620;LOC125275928	2	1678	17	25320	0.312197
GO:0009267	cellular response to starvation	biological_process	8	cartl;nupr1b	2	1678	17	25320	0.312197
GO:0042541	hemoglobin biosynthetic process	biological_process	8	slc25a38a;tfr1b	2	1678	17	25320	0.312197
GO:0007064	mitotic sister chromatid cohesion	biological_process	6	dscc1;pogzb	2	1678	17	25320	0.312197
GO:0030322	stabilization of membrane potential	biological_process	6	kcnk1a;kcnk5b	2	1678	17	25320	0.312197
GO:0006383	transcription by RNA polymerase III	biological_process	9	gtf3c6;si:ch211-204c21.1	2	1678	17	25320	0.312197
GO:0030674	protein binding, bridging	molecular_function	5	fscn1b;fscn2b	2	1678	17	25320	0.312197
GO:0016772	transferase activity, transferring phosphorus-containing groups	molecular_function	5	LOC125246648;pdk4	2	1678	17	25320	0.312197
GO:0046875	ephrin receptor binding	molecular_function	6	efna1b;efnb1	2	1678	17	25320	0.312197
GO:0008146	sulfotransferase activity	molecular_function	6	chst14;chst7;LOC125251009;sult1st5;sult6b1	5	1678	56	25320	0.31284
GO:0005198	structural molecule activity	molecular_function	3	cldn3d;cldnk;desmb;lmna;lmnl3;LOC125256185;LOC125256307;map1b;map7d2b;prph;sntb1;vim	12	1678	153	25320	0.315366
GO:0003690	double-stranded DNA binding	molecular_function	7	fosab;msh6;mterf4;purab	4	1678	43	25320	0.317829
GO:0030335	positive regulation of cell migration	biological_process	8	fam110d;mmp14b;pdgfc;s1pr1	4	1678	43	25320	0.317829
GO:0032436	positive regulation of proteasomal ubiquitin-dependent protein catabolic process	biological_process	12	ankib1a;LOC125261524;rnf180b;trib3	4	1678	43	25320	0.317829
GO:0031101	fin regeneration	biological_process	7	cldn3d;col1a1a;cxcr4b;erbb3b;junbb;wnt5b	6	1678	70	25320	0.318625
GO:0000422	autophagy of mitochondrion	biological_process	7	map1lc3b;wdr45;zgc:92606	3	1678	30	25320	0.319885
GO:0004181	metallocarboxypeptidase activity	molecular_function	9	aebp1b;cpa4;LOC125247636	3	1678	30	25320	0.319885
GO:0001664	G-protein coupled receptor binding	molecular_function	6	gna12a;gnal;nkl.2	3	1678	30	25320	0.319885
GO:0001889	liver development	biological_process	7	cebpa;fads2;fhl1b;fzd5;id2a;LOC125247229;LOC125249207;supv3l1;uhrf1	9	1678	112	25320	0.324401
GO:0042391	regulation of membrane potential	biological_process	5	kcnk5b;LOC125247246;LOC125276953;slc26a6;trpm4a	5	1678	57	25320	0.326131
GO:0005856	cytoskeleton	cellular_component	6	arhgap46a;ccdc69;cdca8;eppk1;fam83d;fermt2;fscn1b;fscn2b;fsd1;kbtbd8;LOC125256337;LOC125257690;LOC125258154;LOC125269282;LOC125278708;maptb;mylipb;myo10l3;plekhh3;prepl;ptpn13;rock2b;smtnb;snx10a;tpm4b;tuba8l2;tubb2;tubb4bl	28	1678	384	25320	0.327172
GO:0010468	regulation of gene expression	biological_process	7	cdx4;LOC125275928;mapk12b;mapk6;nr1d1;tshz1	6	1678	71	25320	0.33053
GO:0016324	apical plasma membrane	cellular_component	5	abcg2b;LOC125247246;LOC125256007;shank2a;slc10a2;slc34a2b	6	1678	71	25320	0.33053
GO:0005615	extracellular space	cellular_component	4	ada2a;aebp1b;angptl4;apoa1a;bmp4;cartl;ccl19b;ccl20b;cilp2;cpa4;ctsbb;ctsc;ctsh;ctsl.1;ctsla;ctsz;cxcl8a;dhh;gdf6a;hbegfb;igfbp1b;igfbp3;igfbp6b;il15;kl;LOC125243016;LOC125243150;LOC125243974;LOC125243987;LOC125244431;LOC125245134;LOC125245144;LOC125247636;LOC125249207;LOC125251832;LOC125256442;LOC125258832;LOC125262041;LOC125263292;LOC125263462;LOC125263465;LOC125269191;LOC125270597;loxl3a;lrrn2…	68	1678	970	25320	0.330806
GO:0070098	chemokine-mediated signaling pathway	biological_process	7	ccl19b;ccl20b;cxcl8a;LOC125251832	4	1678	44	25320	0.33317
GO:0005834	heterotrimeric G-protein complex	cellular_component	5	gna12a;gnal;gnao1b;gng2	4	1678	44	25320	0.33317
GO:0030173	integral component of Golgi membrane	cellular_component	7	LOC125247987;samd8;sgms1b;sgms2b	4	1678	44	25320	0.33317
GO:0043231	intracellular membrane-bounded organelle	cellular_component	5	atp2b1a;bcl3;LOC125252118;LOC125254403;LOC125256337;LOC125261857;rab11fip1a;ugt5f1;ugt8	9	1678	113	25320	0.333795
GO:0009117	nucleotide metabolic process	biological_process	8	gmpr;nt5c1bb	2	1678	18	25320	0.337132
GO:0017022	myosin binding	molecular_function	6	lsp1b;trak2	2	1678	18	25320	0.337132
GO:0004675	transmembrane receptor protein serine/threonine kinase activity	molecular_function	9	acvr2ba;LOC125275928	2	1678	18	25320	0.337132
GO:0030163	protein catabolic process	biological_process	7	napsa;utp25	2	1678	18	25320	0.337132
GO:0019722	calcium-mediated signaling	biological_process	7	ppp1r9a;rcan1a	2	1678	18	25320	0.337132
GO:0048813	dendrite morphogenesis	biological_process	9	rbpms2a;trak2	2	1678	18	25320	0.337132
GO:0006826	iron ion transport	biological_process	10	LOC125277052;LOC125277059	2	1678	18	25320	0.337132
GO:0048546	digestive tract morphogenesis	biological_process	6	myh11a;utp25	2	1678	18	25320	0.337132
GO:0004623	phospholipase A2 activity	molecular_function	8	abhd3;pla2g3	2	1678	18	25320	0.337132
GO:0022841	potassium ion leak channel activity	molecular_function	9	kcnk1a;kcnk5b	2	1678	18	25320	0.337132
GO:0007631	feeding behavior	biological_process	4	npy2rl;pyyb	2	1678	18	25320	0.337132
GO:0004697	protein kinase C activity	molecular_function	9	prkcda;prkd1	2	1678	18	25320	0.337132
GO:0009611	response to wounding	biological_process	5	cxcl8a;nos2b	2	1678	18	25320	0.337132
GO:0009948	anterior/posterior axis specification	biological_process	6	cdx4;mmp14b	2	1678	18	25320	0.337132
GO:0045252	oxoglutarate dehydrogenase complex	cellular_component	6	ogdhb	1	1678	6	25320	0.337319
GO:0015698	inorganic anion transport	biological_process	8	slc4a2b	1	1678	6	25320	0.337319
GO:0050072	m7G(5')pppN diphosphatase activity	molecular_function	8	nudt4a	1	1678	6	25320	0.337319
GO:0004844	uracil DNA N-glycosylase activity	molecular_function	9	tdg.1	1	1678	6	25320	0.337319
GO:0051895	negative regulation of focal adhesion assembly	biological_process	9	ptenb	1	1678	6	25320	0.337319
GO:0021592	fourth ventricle development	biological_process	5	hoxb1b	1	1678	6	25320	0.337319
GO:0120009	intermembrane lipid transfer	biological_process	8	gltpd2b	1	1678	6	25320	0.337319
GO:1902254	negative regulation of intrinsic apoptotic signaling pathway by p53 class mediator	biological_process	11	bcor	1	1678	6	25320	0.337319
GO:0061178	regulation of insulin secretion involved in cellular response to glucose stimulus	biological_process	6	si:dkeyp-72e1.9	1	1678	6	25320	0.337319
GO:0032454	histone demethylase activity (H3-K9 specific	molecular_function	6	phf2	1	1678	6	25320	0.337319
GO:0009253	peptidoglycan catabolic process	biological_process	9	pglyrp5	1	1678	6	25320	0.337319
GO:0048026	positive regulation of mRNA splicing, via spliceosome	biological_process	10	dhx37	1	1678	6	25320	0.337319
GO:0045071	negative regulation of viral genome replication	biological_process	10	LOC125276480	1	1678	6	25320	0.337319
GO:0034063	stress granule assembly	biological_process	9	ddx6	1	1678	6	25320	0.337319
GO:0004712	protein serine/threonine/tyrosine kinase activity	molecular_function	8	dyrk1ab	1	1678	6	25320	0.337319
GO:0006166	purine ribonucleoside salvage	biological_process	9	adkb	1	1678	6	25320	0.337319
GO:0003993	acid phosphatase activity	molecular_function	8	acp7	1	1678	6	25320	0.337319
GO:0030976	thiamine pyrophosphate binding	molecular_function	6	ogdhb	1	1678	6	25320	0.337319
GO:0032052	bile acid binding	molecular_function	8	fabp10a	1	1678	6	25320	0.337319
GO:0032593	insulin-responsive compartment	cellular_component	9	LOC125271015	1	1678	6	25320	0.337319
GO:0005483	soluble NSF attachment protein activity	molecular_function	6	napba	1	1678	6	25320	0.337319
GO:0071557	histone H3-K27 demethylation	biological_process	13	kdm6ba	1	1678	6	25320	0.337319
GO:0048512	circadian behavior	biological_process	5	nmu	1	1678	6	25320	0.337319
GO:0032525	somite rostral/caudal axis specification	biological_process	7	itga5	1	1678	6	25320	0.337319
GO:0120013	intermembrane lipid transfer activity	molecular_function	4	gltpd2b	1	1678	6	25320	0.337319
GO:0016125	sterol metabolic process	biological_process	7	LOC125260525	1	1678	6	25320	0.337319
GO:0031954	positive regulation of protein autophosphorylation	biological_process	11	pdgfc	1	1678	6	25320	0.337319
GO:0030216	keratinocyte differentiation	biological_process	8	txnipa	1	1678	6	25320	0.337319
GO:0016922	ligand-dependent nuclear receptor binding	molecular_function	8	ncor2	1	1678	6	25320	0.337319
GO:0009086	methionine biosynthetic process	biological_process	11	bhmt	1	1678	6	25320	0.337319
GO:0072498	embryonic skeletal joint development	biological_process	8	osr2	1	1678	6	25320	0.337319
GO:0007586	digestion	biological_process	4	pyyb	1	1678	6	25320	0.337319
GO:0005078	MAP-kinase scaffold activity	molecular_function	7	mapk8ip3	1	1678	6	25320	0.337319
GO:0000980	RNA polymerase II distal enhancer sequence-specific DNA binding	molecular_function	10	pbx3b	1	1678	6	25320	0.337319
GO:0008048	calcium sensitive guanylate cyclase activator activity	molecular_function	7	guca1a	1	1678	6	25320	0.337319
GO:0021523	somatic motor neuron differentiation	biological_process	8	smo	1	1678	6	25320	0.337319
GO:0071947	protein deubiquitination involved in ubiquitin-dependent protein catabolic process	biological_process	10	zranb1b	1	1678	6	25320	0.337319
GO:0045668	negative regulation of osteoblast differentiation	biological_process	8	axin2	1	1678	6	25320	0.337319
GO:0031054	pre-miRNA processing	biological_process	11	ago2	1	1678	6	25320	0.337319
GO:0002042	cell migration involved in sprouting angiogenesis	biological_process	11	itga5	1	1678	6	25320	0.337319
GO:0003873	6-phosphofructo-2-kinase activity	molecular_function	8	pfkfb3	1	1678	6	25320	0.337319
GO:0032099	negative regulation of appetite	biological_process	11	cartl	1	1678	6	25320	0.337319
GO:0009062	fatty acid catabolic process	biological_process	10	lpin2	1	1678	6	25320	0.337319
GO:0035249	synaptic transmission, glutamatergic	biological_process	10	LOC125266170	1	1678	6	25320	0.337319
GO:0061024	membrane organization	biological_process	5	ccdc88ab	1	1678	6	25320	0.337319
GO:0035024	negative regulation of Rho protein signal transduction	biological_process	12	akap12b	1	1678	6	25320	0.337319
GO:0004075	biotin carboxylase activity	molecular_function	6	acacb	1	1678	6	25320	0.337319
GO:0060272	embryonic skeletal joint morphogenesis	biological_process	8	osr2	1	1678	6	25320	0.337319
GO:0006734	NADH metabolic process	biological_process	4	yjefn3	1	1678	6	25320	0.337319
GO:0008089	anterograde axonal transport	biological_process	11	trak2	1	1678	6	25320	0.337319
GO:0030619	U1 snRNA binding	molecular_function	8	rbpms2a	1	1678	6	25320	0.337319
GO:0046604	positive regulation of mitotic centrosome separation	biological_process	10	LOC125270817	1	1678	6	25320	0.337319
GO:0031435	mitogen-activated protein kinase kinase kinase binding	molecular_function	8	LOC125275928	1	1678	6	25320	0.337319
GO:0000340	RNA 7-methylguanosine cap binding	molecular_function	8	ago2	1	1678	6	25320	0.337319
GO:0047134	protein-disulfide reductase activity	molecular_function	7	ifi30	1	1678	6	25320	0.337319
GO:0006919	activation of cysteine-type endopeptidase activity involved in apoptotic process	biological_process	11	diabloa	1	1678	6	25320	0.337319
GO:0001881	receptor recycling	biological_process	8	pheta2	1	1678	6	25320	0.337319
GO:0008343	adult feeding behavior	biological_process	5	cartl	1	1678	6	25320	0.337319
GO:0061035	regulation of cartilage development	biological_process	7	esrra	1	1678	6	25320	0.337319
GO:0003747	translation release factor activity	molecular_function	9	mtrf1l	1	1678	6	25320	0.337319
GO:0009298	GDP-mannose biosynthetic process	biological_process	10	LOC125262673	1	1678	6	25320	0.337319
GO:0035068	micro-ribonucleoprotein complex	cellular_component	5	ago2	1	1678	6	25320	0.337319
GO:0003958	NADPH-hemoprotein reductase activity	molecular_function	7	nos2b	1	1678	6	25320	0.337319
GO:0007026	negative regulation of microtubule depolymerization	biological_process	10	fgf13a	1	1678	6	25320	0.337319
GO:0017075	syntaxin-1 binding	molecular_function	7	LOC125266170	1	1678	6	25320	0.337319
GO:0047372	acylglycerol lipase activity	molecular_function	7	abhd2b	1	1678	6	25320	0.337319
GO:0010033	response to organic substance	biological_process	5	LOC125275928	1	1678	6	25320	0.337319
GO:0016765	transferase activity, transferring alkyl or aryl (other than methyl) groups	molecular_function	5	LOC125254921	1	1678	6	25320	0.337319
GO:0004526	ribonuclease P activity	molecular_function	9	rpp21	1	1678	6	25320	0.337319
GO:0043149	stress fiber assembly	biological_process	8	gna12a	1	1678	6	25320	0.337319
GO:0009898	cytoplasmic side of plasma membrane	cellular_component	5	pgm5	1	1678	6	25320	0.337319
GO:0045839	negative regulation of mitotic nuclear division	biological_process	9	mcl1b	1	1678	6	25320	0.337319
GO:0061337	cardiac conduction	biological_process	9	trpm4a	1	1678	6	25320	0.337319
GO:0016574	histone ubiquitination	biological_process	12	uhrf1	1	1678	6	25320	0.337319
GO:0034334	adherens junction maintenance	biological_process	7	rassf8b	1	1678	6	25320	0.337319
GO:0005980	glycogen catabolic process	biological_process	10	LOC125257930	1	1678	6	25320	0.337319
GO:0051489	regulation of filopodium assembly	biological_process	10	nostrin	1	1678	6	25320	0.337319
GO:0001766	membrane raft polarization	biological_process	8	mal2	1	1678	6	25320	0.337319
GO:0021537	telencephalon development	biological_process	5	smo	1	1678	6	25320	0.337319
GO:0001839	neural plate morphogenesis	biological_process	8	smo	1	1678	6	25320	0.337319
GO:0090179	planar cell polarity pathway involved in neural tube closure	biological_process	10	dvl3a	1	1678	6	25320	0.337319
GO:0007264	small GTPase mediated signal transduction	biological_process	6	arl14;arl4ab;arl5c;dock4b;gna12a;LOC125280375;rapgef1b;rasef;rasgef1ba;rhobtb4;rhoga;si:ch1073-13h15.3;sos2	13	1678	170	25320	0.337538
GO:0004114	3',5'-cyclic-nucleotide phosphodiesterase activity	molecular_function	9	pde1a;pde1ca;pde4ca	3	1678	31	25320	0.338459
GO:0038191	neuropilin binding	molecular_function	6	sema3b;sema3c;sema4ga	3	1678	31	25320	0.338459
GO:0010008	endosome membrane	cellular_component	8	slc48a1a;slc48a1b;snx10a	3	1678	31	25320	0.338459
GO:0003956	NAD(P)+-protein-arginine ADP-ribosyltransferase activity	molecular_function	7	LOC125259927;LOC125260216;LOC125262796	3	1678	31	25320	0.338459
GO:0060028	convergent extension involved in axis elongation	biological_process	8	akap12b;dvl3a;wnt5b	3	1678	31	25320	0.338459
GO:0060070	canonical Wnt signaling pathway	biological_process	8	dot1l;dvl3a;fzd8a;sfrp2;smo	5	1678	58	25320	0.339478
GO:0060026	convergent extension	biological_process	7	daam1b;ier2b;mmp14b;wnt5b	4	1678	45	25320	0.348542
GO:0005737	cytoplasm	cellular_component	5	acta1a;acta2;actc1a;actc2;ago2;akap11;akap12b;akt1s1;ankib1a;arntl1a;arntl2;axin2;bcl3;bhmt;blm;bspry;capn10;casp21;casp9;cavin1b;cavin2b;cbsa;ccdc69;cdca8;cdkn1bb;cflara;cishb;cish;clic2;col1a1a;cpne2;crabp1a;ctu2;dapp1;dctd;ddit4;deptor;dhx37;dpysl3;dusp27;eef2k;eif4e3;eif4ebp3l;etnk1;fabp10a;fam83d;fbxo32;fbxo34;fdps;fermt2;fkbp1ab;fkbp1b;fkbp5;fscn1b;fscn2b;fsd1;gadd45ab;gadd45ga;gamt;gla;glt…	209	1678	3072	25320	0.349237
GO:0015293	symporter activity	molecular_function	7	LOC125276021;LOC125276025;LOC125276026;slc6a18;slc6a19b	5	1678	59	25320	0.352865
GO:0016627	oxidoreductase activity, acting on the CH-CH group of donors	molecular_function	5	gcdha;si:ch1073-429i10.1;tm7sf2	3	1678	32	25320	0.356999
GO:0071346	cellular response to interferon-gamma	biological_process	8	ccl19b;ccl20b;LOC125251832	3	1678	32	25320	0.356999
GO:0071347	cellular response to interleukin-1	biological_process	8	ccl19b;ccl20b;LOC125251832	3	1678	32	25320	0.356999
GO:0051493	regulation of cytoskeleton organization	biological_process	8	stmn2a;stmn2b	2	1678	19	25320	0.361784
GO:0046332	SMAD binding	molecular_function	5	LOC125275928;si:ch211-266g18.9	2	1678	19	25320	0.361784
GO:0048786	presynaptic active zone	cellular_component	4	LOC125266170;LOC125276953	2	1678	19	25320	0.361784
GO:0008593	regulation of Notch signaling pathway	biological_process	8	dtx1;id2a	2	1678	19	25320	0.361784
GO:0031594	neuromuscular junction	cellular_component	4	LOC125266170;syngr2b	2	1678	19	25320	0.361784
GO:0000165	MAPK cascade	biological_process	11	fgf13a;mapkapk3	2	1678	19	25320	0.361784
GO:0048920	posterior lateral line neuromast primordium migration	biological_process	8	anos1a;cxcr4b	2	1678	19	25320	0.361784
GO:0045197	establishment or maintenance of epithelial cell apical/basal polarity	biological_process	7	dlg2;dlg3	2	1678	19	25320	0.361784
GO:1990798	pancreas regeneration	biological_process	7	fhl1b;gck	2	1678	19	25320	0.361784
GO:0030425	dendrite	cellular_component	6	fgf13a;penka;pnoca;ppp1r9a;trak2	5	1678	60	25320	0.366273
GO:0007268	chemical synaptic transmission	biological_process	9	dlg2;dlg3;LOC125266170;npy2rl;penka;pnoca;slc12a5b;sstr5	8	1678	103	25320	0.374339
GO:0000462	maturation of SSU-rRNA from tricistronic rRNA transcript (SSU-rRNA, 5.8S rRNA, LSU-rRNA	biological_process	13	krr1;rrp36;utp25	3	1678	33	25320	0.375465
GO:0005160	transforming growth factor beta receptor binding	molecular_function	7	bmp4;gdf6a;LOC125270597	3	1678	33	25320	0.375465
GO:0048468	cell development	biological_process	5	bmp4;gdf6a;LOC125270597	3	1678	33	25320	0.375465
GO:0004950	chemokine receptor activity	molecular_function	8	ccr9a;ccr9b;cxcr4b	3	1678	33	25320	0.375465
GO:0050919	negative chemotaxis	biological_process	6	sema3b;sema3c;sema4ga	3	1678	33	25320	0.375465
GO:0071356	cellular response to tumor necrosis factor	biological_process	8	ccl19b;ccl20b;LOC125251832	3	1678	33	25320	0.375465
GO:0019888	protein phosphatase regulator activity	molecular_function	6	ppp1r15a;ppp1r3b;ppp1r3cb	3	1678	33	25320	0.375465
GO:0070121	Kupffer's vesicle development	biological_process	5	ephb4b;ier2b;prickle1a;rock2b;snx10a	5	1678	61	25320	0.379689
GO:0006817	phosphate ion transport	biological_process	9	slc34a2b	1	1678	7	25320	0.381246
GO:0048598	embryonic morphogenesis	biological_process	5	cdon	1	1678	7	25320	0.381246
GO:0045111	intermediate filament cytoskeleton	cellular_component	7	si:dkeyp-72e1.9	1	1678	7	25320	0.381246
GO:0048487	beta-tubulin binding	molecular_function	7	fgf13a	1	1678	7	25320	0.381246
GO:0030032	lamellipodium assembly	biological_process	8	ccdc88ab	1	1678	7	25320	0.381246
GO:0014070	response to organic cyclic compound	biological_process	6	LOC125275928	1	1678	7	25320	0.381246
GO:0046329	negative regulation of JNK cascade	biological_process	13	dusp3a	1	1678	7	25320	0.381246
GO:0007213	G-protein coupled acetylcholine receptor signaling pathway	biological_process	6	LOC125258832	1	1678	7	25320	0.381246
GO:0017134	fibroblast growth factor binding	molecular_function	6	kl	1	1678	7	25320	0.381246
GO:0030501	positive regulation of bone mineralization	biological_process	8	osr2	1	1678	7	25320	0.381246
GO:0031929	TOR signaling	biological_process	6	ccdc88ab	1	1678	7	25320	0.381246
GO:0006144	purine nucleobase metabolic process	biological_process	9	gmpr	1	1678	7	25320	0.381246
GO:0042491	inner ear auditory receptor cell differentiation	biological_process	9	atoh1b	1	1678	7	25320	0.381246
GO:0038036	sphingosine-1-phosphate receptor activity	molecular_function	8	s1pr1	1	1678	7	25320	0.381246
GO:0015187	glycine transmembrane transporter activity	molecular_function	5	slc25a38a	1	1678	7	25320	0.381246
GO:0043588	skin development	biological_process	6	mtor	1	1678	7	25320	0.381246
GO:0071539	protein localization to centrosome	biological_process	11	snx10a	1	1678	7	25320	0.381246
GO:0048814	regulation of dendrite morphogenesis	biological_process	9	ulk2	1	1678	7	25320	0.381246
GO:0008190	eukaryotic initiation factor 4E binding	molecular_function	6	eif4ebp3l	1	1678	7	25320	0.381246
GO:0045055	regulated exocytosis	biological_process	8	rab11fip1a	1	1678	7	25320	0.381246
GO:0004415	hyalurononglucosaminidase activity	molecular_function	8	hyal2b	1	1678	7	25320	0.381246
GO:0005865	striated muscle thin filament	cellular_component	6	lmod1b	1	1678	7	25320	0.381246
GO:0097755	positive regulation of blood vessel diameter	biological_process	9	nos2b	1	1678	7	25320	0.381246
GO:0010800	positive regulation of peptidyl-threonine phosphorylation	biological_process	11	prkag2a	1	1678	7	25320	0.381246
GO:0045727	positive regulation of translation	biological_process	10	bcl3	1	1678	7	25320	0.381246
GO:0003689	DNA clamp loader activity	molecular_function	7	dscc1	1	1678	7	25320	0.381246
GO:0035774	positive regulation of insulin secretion involved in cellular response to glucose stimulus	biological_process	12	LOC125247246	1	1678	7	25320	0.381246
GO:0030534	adult behavior	biological_process	4	shank2a	1	1678	7	25320	0.381246
GO:0019206	nucleoside kinase activity	molecular_function	8	dck	1	1678	7	25320	0.381246
GO:0031647	regulation of protein stability	biological_process	5	ptenb	1	1678	7	25320	0.381246
GO:0019885	antigen processing and presentation of endogenous peptide antigen via MHC class I	biological_process	7	LOC125275807	1	1678	7	25320	0.381246
GO:0015721	bile acid and bile salt transport	biological_process	8	slc10a2	1	1678	7	25320	0.381246
GO:0051694	pointed-end actin filament capping	biological_process	11	lmod1b	1	1678	7	25320	0.381246
GO:0060976	coronary vasculature development	biological_process	6	prdm1b	1	1678	7	25320	0.381246
GO:0042149	cellular response to glucose starvation	biological_process	9	nuak2	1	1678	7	25320	0.381246
GO:0042733	embryonic digit morphogenesis	biological_process	6	osr2	1	1678	7	25320	0.381246
GO:0016624	oxidoreductase activity, acting on the aldehyde or oxo group of donors, disulfide as acceptor	molecular_function	6	ogdhb	1	1678	7	25320	0.381246
GO:0060538	skeletal muscle organ development	biological_process	7	desmb	1	1678	7	25320	0.381246
GO:0003310	pancreatic A cell differentiation	biological_process	10	nkx6.1	1	1678	7	25320	0.381246
GO:0060292	long term synaptic depression	biological_process	10	shank2a	1	1678	7	25320	0.381246
GO:0018026	peptidyl-lysine monomethylation	biological_process	12	setd6	1	1678	7	25320	0.381246
GO:0044030	regulation of DNA methylation	biological_process	9	cebpb	1	1678	7	25320	0.381246
GO:0004559	alpha-mannosidase activity	molecular_function	8	man2b1	1	1678	7	25320	0.381246
GO:0004303	estradiol 17-beta-dehydrogenase activity	molecular_function	7	hsd17b2	1	1678	7	25320	0.381246
GO:0032516	positive regulation of phosphoprotein phosphatase activity	biological_process	12	ppp1r15a	1	1678	7	25320	0.381246
GO:0007029	endoplasmic reticulum organization	biological_process	6	LOC125253620	1	1678	7	25320	0.381246
GO:0008273	calcium, potassium:sodium antiporter activity	molecular_function	11	LOC125263985	1	1678	7	25320	0.381246
GO:0032588	trans-Golgi network membrane	cellular_component	8	clip3	1	1678	7	25320	0.381246
GO:1901379	regulation of potassium ion transmembrane transport	biological_process	10	LOC125270795	1	1678	7	25320	0.381246
GO:0060754	positive regulation of mast cell chemotaxis	biological_process	9	vegfba	1	1678	7	25320	0.381246
GO:0035479	angioblast cell migration from lateral mesoderm to midline	biological_process	8	smo	1	1678	7	25320	0.381246
GO:0031402	sodium ion binding	molecular_function	8	LOC125263985	1	1678	7	25320	0.381246
GO:0007223	Wnt signaling pathway, calcium modulating pathway	biological_process	9	wnt5b	1	1678	7	25320	0.381246
GO:0009247	glycolipid biosynthetic process	biological_process	9	gal3st3	1	1678	7	25320	0.381246
GO:0007043	cell-cell junction assembly	biological_process	7	muc13b	1	1678	7	25320	0.381246
GO:0005381	iron ion transmembrane transporter activity	molecular_function	10	slc25a37	1	1678	7	25320	0.381246
GO:0004692	cGMP-dependent protein kinase activity	molecular_function	10	prkg1b	1	1678	7	25320	0.381246
GO:0016580	Sin3 complex	cellular_component	9	sinhcafl	1	1678	7	25320	0.381246
GO:0035066	positive regulation of histone acetylation	biological_process	11	hoxb1b	1	1678	7	25320	0.381246
GO:0010717	regulation of epithelial to mesenchymal transition	biological_process	7	phldb1a	1	1678	7	25320	0.381246
GO:0034045	phagophore assembly site membrane	cellular_component	6	wdr45	1	1678	7	25320	0.381246
GO:0072669	tRNA-splicing ligase complex	cellular_component	4	fam98a	1	1678	7	25320	0.381246
GO:0097178	ruffle assembly	biological_process	8	mtss1la	1	1678	7	25320	0.381246
GO:0000987	proximal promoter sequence-specific DNA binding	molecular_function	9	srfa	1	1678	7	25320	0.381246
GO:0030285	integral component of synaptic vesicle membrane	cellular_component	7	sypa	1	1678	7	25320	0.381246
GO:0005089	Rho guanyl-nucleotide exchange factor activity	molecular_function	9	als2b;arhgef28a;kalrna;kalrnb;LOC125258247;LOC125260499;mcf2la;sos2	8	1678	104	25320	0.384563
GO:0006904	vesicle docking involved in exocytosis	biological_process	7	rab40b;vps45	2	1678	20	25320	0.386082
GO:0030223	neutrophil differentiation	biological_process	9	cebpa;ncor2	2	1678	20	25320	0.386082
GO:0035335	peptidyl-tyrosine dephosphorylation	biological_process	10	LOC125247315;zgc:153044	2	1678	20	25320	0.386082
GO:0009060	aerobic respiration	biological_process	8	LOC125266044;mtfr2	2	1678	20	25320	0.386082
GO:0042462	eye photoreceptor cell development	biological_process	8	adgrv1;prdm1b	2	1678	20	25320	0.386082
GO:0021522	spinal cord motor neuron differentiation	biological_process	7	nkx6.1;smo	2	1678	20	25320	0.386082
GO:0008093	cytoskeletal adaptor activity	molecular_function	6	ank2b;bicd2	2	1678	20	25320	0.386082
GO:0017048	Rho GTPase binding	molecular_function	9	daam1b;rock2b	2	1678	20	25320	0.386082
GO:0004707	MAP kinase activity	molecular_function	9	mapk12b;mapk6	2	1678	20	25320	0.386082
GO:0005811	lipid droplet	cellular_component	6	LOC125247229;pnpla2	2	1678	20	25320	0.386082
GO:0006094	gluconeogenesis	biological_process	9	gpib;pck1	2	1678	20	25320	0.386082
GO:0005639	integral component of nuclear inner membrane	cellular_component	7	p2rx5;si:ch1073-429i10.1	2	1678	20	25320	0.386082
GO:0003714	transcription corepressor activity	molecular_function	5	bcor;ccnd1;ncor2;noc2l;trib3	5	1678	62	25320	0.393094
GO:0007015	actin filament organization	biological_process	6	fscn1b;fscn2b;lmod1b;ppp1r9a;tpm1	5	1678	62	25320	0.393094
GO:0003950	NAD+ ADP-ribosyltransferase activity	molecular_function	7	gig2q;LOC125245991;LOC125246168	3	1678	34	25320	0.39382
GO:0007188	adenylate cyclase-modulating G-protein coupled receptor signaling pathway	biological_process	7	gna12a;gnao1b;LOC125276430	3	1678	34	25320	0.39382
GO:0045766	positive regulation of angiogenesis	biological_process	8	LOC125275928;mtdhb;vegfba	3	1678	34	25320	0.39382
GO:0000790	nuclear chromatin	cellular_component	7	junbb;june;pogzb;uhrf1	4	1678	48	25320	0.394607
GO:0030036	actin cytoskeleton organization	biological_process	7	ablim2;daam1b;ehd2b;fscn1b;fscn2b;rock2b;xirp1	7	1678	91	25320	0.398731
GO:0035023	regulation of Rho protein signal transduction	biological_process	11	als2b;arhgef28a;kalrna;kalrnb;LOC125258247;LOC125260499;mcf2la;sos2	8	1678	106	25320	0.405039
GO:0030593	neutrophil chemotaxis	biological_process	7	ccl19b;ccl20b;cxcl8a;LOC125251832	4	1678	49	25320	0.409869
GO:0046426	negative regulation of JAK-STAT cascade	biological_process	10	bcl3;cishb;cish;socs5a	4	1678	49	25320	0.409869
GO:0005507	copper ion binding	molecular_function	8	aoc1;aoc2;loxl2a;loxl3a	4	1678	49	25320	0.409869
GO:0048013	ephrin receptor signaling pathway	biological_process	8	efna1b;efnb1	2	1678	21	25320	0.409964
GO:0006820	anion transport	biological_process	7	si:ch1073-513e17.1;slc4a2b	2	1678	21	25320	0.409964
GO:0017157	regulation of exocytosis	biological_process	7	rab40b;stxbp5a	2	1678	21	25320	0.409964
GO:0004190	aspartic-type endopeptidase activity	molecular_function	8	ank2b;napsa	2	1678	21	25320	0.409964
GO:0003323	type B pancreatic cell development	biological_process	9	bhmt;gck	2	1678	21	25320	0.409964
GO:0071599	otic vesicle development	biological_process	7	hoxb1b;vdrb	2	1678	21	25320	0.409964
GO:0007169	transmembrane receptor protein tyrosine kinase signaling pathway	biological_process	7	epha2b;epha4a;ephb4b;erbb3a;erbb3b;erbb4a;ror2;ros1;srms	9	1678	121	25320	0.410108
GO:0005819	spindle	cellular_component	6	dvl3a;kbtbd8;sac3d1	3	1678	35	25320	0.41203
GO:0000045	autophagosome assembly	biological_process	7	map1lc3b;tp53inp1;zgc:92606	3	1678	35	25320	0.41203
GO:0008083	growth factor activity	molecular_function	7	ada2a;bmp4;fgf13a;hbegfb;LOC125270597;mdka;pdgfc;vegfba	8	1678	107	25320	0.415277
GO:0006814	sodium ion transport	biological_process	9	atp1a3b;atp1b2a;atp1b3b;scn4ab;slc38a6	5	1678	64	25320	0.419817
GO:0014044	Schwann cell development	biological_process	7	erbb3b	1	1678	8	25320	0.422263
GO:0031076	embryonic camera-type eye development	biological_process	9	smo	1	1678	8	25320	0.422263
GO:1903895	negative regulation of IRE1-mediated unfolded protein response	biological_process	10	LOC125247734	1	1678	8	25320	0.422263
GO:0014037	Schwann cell differentiation	biological_process	7	erbb3b	1	1678	8	25320	0.422263
GO:0003906	DNA-(apurinic or apyrimidinic site) lyase activity	molecular_function	5	LOC125280118	1	1678	8	25320	0.422263
GO:0035844	cloaca development	biological_process	5	bmp4	1	1678	8	25320	0.422263
GO:0055123	digestive system development	biological_process	6	bhmt	1	1678	8	25320	0.422263
GO:0005112	Notch binding	molecular_function	6	dtx1	1	1678	8	25320	0.422263
GO:0035242	protein-arginine omega-N asymmetric methyltransferase activity	molecular_function	9	prmt6	1	1678	8	25320	0.422263
GO:0006497	protein lipidation	biological_process	9	wdr45	1	1678	8	25320	0.422263
GO:0035497	cAMP response element binding	molecular_function	11	creb3l3b	1	1678	8	25320	0.422263
GO:0008026	ATP-dependent helicase activity	molecular_function	10	blm	1	1678	8	25320	0.422263
GO:0051262	protein tetramerization	biological_process	8	trpm6	1	1678	8	25320	0.422263
GO:0007338	single fertilization	biological_process	5	lhfpl2a	1	1678	8	25320	0.422263
GO:0016075	rRNA catabolic process	biological_process	11	rnaset2	1	1678	8	25320	0.422263
GO:0070492	oligosaccharide binding	molecular_function	5	si:dkey-34d22.1	1	1678	8	25320	0.422263
GO:0043154	negative regulation of cysteine-type endopeptidase activity involved in apoptotic process	biological_process	10	mcl1b	1	1678	8	25320	0.422263
GO:0016763	transferase activity, transferring pentosyl groups	molecular_function	6	pnp5b	1	1678	8	25320	0.422263
GO:0046328	regulation of JNK cascade	biological_process	12	mapk8ip3	1	1678	8	25320	0.422263
GO:0000400	four-way junction DNA binding	molecular_function	8	msh6	1	1678	8	25320	0.422263
GO:0035257	nuclear hormone receptor binding	molecular_function	7	LOC125243768	1	1678	8	25320	0.422263
GO:0006672	ceramide metabolic process	biological_process	9	LOC125253620	1	1678	8	25320	0.422263
GO:0071310	cellular response to organic substance	biological_process	6	mapk6	1	1678	8	25320	0.422263
GO:0005161	platelet-derived growth factor receptor binding	molecular_function	7	pdgfc	1	1678	8	25320	0.422263
GO:0051382	kinetochore assembly	biological_process	8	pogzb	1	1678	8	25320	0.422263
GO:0019003	GDP binding	molecular_function	8	LOC125247528	1	1678	8	25320	0.422263
GO:0048489	synaptic vesicle transport	biological_process	6	LOC125259696	1	1678	8	25320	0.422263
GO:0007130	synaptonemal complex assembly	biological_process	6	hormad1	1	1678	8	25320	0.422263
GO:0035116	embryonic hindlimb morphogenesis	biological_process	8	osr2	1	1678	8	25320	0.422263
GO:0019911	structural constituent of myelin sheath	molecular_function	4	mal2	1	1678	8	25320	0.422263
GO:0016175	superoxide-generating NADPH oxidase activity	molecular_function	7	nox1	1	1678	8	25320	0.422263
GO:0015026	coreceptor activity	molecular_function	5	rgmb	1	1678	8	25320	0.422263
GO:0030195	negative regulation of blood coagulation	biological_process	8	proza	1	1678	8	25320	0.422263
GO:0035338	long-chain fatty-acyl-CoA biosynthetic process	biological_process	10	elovl7b	1	1678	8	25320	0.422263
GO:0048922	posterior lateral line neuromast deposition	biological_process	10	tnfrsf19	1	1678	8	25320	0.422263
GO:0034993	meiotic nuclear membrane microtubule tethering complex	cellular_component	8	syne2b	1	1678	8	25320	0.422263
GO:0010165	response to X-ray	biological_process	7	cdkn1a	1	1678	8	25320	0.422263
GO:0048039	ubiquinone binding	molecular_function	6	coq10a	1	1678	8	25320	0.422263
GO:0034497	protein localization to phagophore assembly site	biological_process	7	wdr45	1	1678	8	25320	0.422263
GO:0006003	fructose 2,6-bisphosphate metabolic process	biological_process	7	pfkfb3	1	1678	8	25320	0.422263
GO:0060316	positive regulation of ryanodine-sensitive calcium-release channel activity	biological_process	11	trdn	1	1678	8	25320	0.422263
GO:0015693	magnesium ion transport	biological_process	10	tusc3	1	1678	8	25320	0.422263
GO:0035176	social behavior	biological_process	5	shank2a	1	1678	8	25320	0.422263
GO:0005523	tropomyosin binding	molecular_function	6	lmod1b	1	1678	8	25320	0.422263
GO:0015377	cation:chloride symporter activity	molecular_function	9	slc12a5b	1	1678	8	25320	0.422263
GO:0010470	regulation of gastrulation	biological_process	7	phldb1a	1	1678	8	25320	0.422263
GO:0005547	phosphatidylinositol-3,4,5-trisphosphate binding	molecular_function	8	zfyve1	1	1678	8	25320	0.422263
GO:0060973	cell migration involved in heart development	biological_process	7	gna12a	1	1678	8	25320	0.422263
GO:0005795	Golgi stack	cellular_component	7	zfyve1	1	1678	8	25320	0.422263
GO:0019363	pyridine nucleotide biosynthetic process	biological_process	8	aspdh	1	1678	8	25320	0.422263
GO:0045880	positive regulation of smoothened signaling pathway	biological_process	9	smo	1	1678	8	25320	0.422263
GO:0005337	nucleoside transmembrane transporter activity	molecular_function	6	slc29a1b	1	1678	8	25320	0.422263
GO:0030983	mismatched DNA binding	molecular_function	8	msh6	1	1678	8	25320	0.422263
GO:0031297	replication fork processing	biological_process	9	LOC125268646	1	1678	8	25320	0.422263
GO:0021785	branchiomotor neuron axon guidance	biological_process	8	plxna4	1	1678	8	25320	0.422263
GO:0051920	peroxiredoxin activity	molecular_function	4	si:ch211-175m2.5	1	1678	8	25320	0.422263
GO:0042664	negative regulation of endodermal cell fate specification	biological_process	10	bmp4	1	1678	8	25320	0.422263
GO:0051896	regulation of protein kinase B signaling	biological_process	9	ptenb	1	1678	8	25320	0.422263
GO:0021520	spinal cord motor neuron cell fate specification	biological_process	7	smo	1	1678	8	25320	0.422263
GO:0034605	cellular response to heat	biological_process	6	LOC125247246	1	1678	8	25320	0.422263
GO:1901642	nucleoside transmembrane transport	biological_process	9	slc29a1b	1	1678	8	25320	0.422263
GO:0045663	positive regulation of myoblast differentiation	biological_process	8	cdon	1	1678	8	25320	0.422263
GO:0016780	phosphotransferase activity, for other substituted phosphate groups	molecular_function	6	selenoi	1	1678	8	25320	0.422263
GO:0005225	volume-sensitive anion channel activity	molecular_function	8	lrrc8da	1	1678	8	25320	0.422263
GO:0001707	mesoderm formation	biological_process	6	bmp4	1	1678	8	25320	0.422263
GO:1990402	embryonic liver development	biological_process	7	efnb1	1	1678	8	25320	0.422263
GO:0005092	GDP-dissociation inhibitor activity	molecular_function	7	si:ch1073-13h15.3	1	1678	8	25320	0.422263
GO:0050708	regulation of protein secretion	biological_process	9	stxbp5a	1	1678	8	25320	0.422263
GO:0030509	BMP signaling pathway	biological_process	10	fam83ga;gdf6a;LOC125272686;rgmb	4	1678	50	25320	0.42505
GO:0008076	voltage-gated potassium channel complex	cellular_component	9	kcnc3b;kcnd3;kcnq5a;LOC125258620	4	1678	50	25320	0.42505
GO:0048839	inner ear development	biological_process	5	dacha;smo;sox9a	3	1678	36	25320	0.430065
GO:0006096	glycolytic process	biological_process	10	gck;gpib;hkdc1	3	1678	36	25320	0.430065
GO:0015020	glucuronosyltransferase activity	molecular_function	7	LOC125254403;ugt5f1;ugt8	3	1678	36	25320	0.430065
GO:0004896	cytokine receptor activity	molecular_function	6	ifnlr1;lifra;prlra	3	1678	36	25320	0.430065
GO:0010862	positive regulation of pathway-restricted SMAD protein phosphorylation	biological_process	11	bmp4;gdf6a;LOC125270597	3	1678	36	25320	0.430065
GO:0006879	cellular iron ion homeostasis	biological_process	12	LOC125277052;LOC125277059;tfr1b	3	1678	36	25320	0.430065
GO:0030900	forebrain development	biological_process	5	cxcr4b;epha4a;smo	3	1678	36	25320	0.430065
GO:0060395	SMAD protein signal transduction	biological_process	5	bmp4;gdf6a;LOC125270597	3	1678	36	25320	0.430065
GO:0015629	actin cytoskeleton	cellular_component	7	cttnbp2nlb;LOC125278708;ppp1r9a;smtnb;synpo2b;taf5;tpm1	7	1678	94	25320	0.431784
GO:0007601	visual perception	biological_process	8	aipl1;aoc2;gprc5c;LOC125243365;rgrb	5	1678	65	25320	0.433106
GO:0003725	double-stranded RNA binding	molecular_function	7	LOC125276480;supv3l1	2	1678	22	25320	0.433379
GO:0009408	response to heat	biological_process	5	ddx6;dnaja2b	2	1678	22	25320	0.433379
GO:0007005	mitochondrion organization	biological_process	6	ppargc1a;ppargc1b	2	1678	22	25320	0.433379
GO:0021591	ventricular system development	biological_process	6	atp1a3b;hydin	2	1678	22	25320	0.433379
GO:0009880	embryonic pattern specification	biological_process	5	rpgrip1l;smo	2	1678	22	25320	0.433379
GO:0007608	sensory perception of smell	biological_process	8	gnal;pde1ca	2	1678	22	25320	0.433379
GO:0043547	positive regulation of GTPase activity	biological_process	8	ccl19b;ccl20b;LOC125251832;LOC125258832;LOC125260499;LOC125271015;ralgapa2;rasgef1ba	8	1678	109	25320	0.43572
GO:0008283	cell proliferation	biological_process	3	fam83d;irf2a;LOC125253620;tgfbi	4	1678	51	25320	0.440129
GO:0042254	ribosome biogenesis	biological_process	6	krr1;rrp36;urb2;utp25	4	1678	51	25320	0.440129
GO:0031012	extracellular matrix	cellular_component	4	cilp2;emilin1a;mmp14b;thbs1a;thbs2a;thbs3a;thbs4a	7	1678	95	25320	0.442756
GO:0016779	nucleotidyltransferase activity	molecular_function	6	ctu2;LOC125280784;mab21l1;prim2;tent4a	5	1678	66	25320	0.446328
GO:0000775	chromosome, centromeric region	cellular_component	7	cdca8;dscc1;phf2	3	1678	37	25320	0.447896
GO:0008543	fibroblast growth factor receptor signaling pathway	biological_process	8	fgfr3;kl;trim71	3	1678	37	25320	0.447896
GO:0005543	phospholipid binding	molecular_function	5	apoea;LOC125258261;LOC125266170	3	1678	37	25320	0.447896
GO:0030178	negative regulation of Wnt signaling pathway	biological_process	9	dkk3b;foxo3b;mylipb	3	1678	37	25320	0.447896
GO:0008284	positive regulation of cell proliferation	biological_process	7	bmp4;cdca7b;fgfr3;hbegfb;osr2;pdgfc	6	1678	81	25320	0.450578
GO:0048666	neuron development	biological_process	6	atp8a2;LOC125264596;pbx3b;vegfba	4	1678	52	25320	0.45509
GO:0051213	dioxygenase activity	molecular_function	5	bco1;cdo1;ido1;phf2	4	1678	52	25320	0.45509
GO:0007346	regulation of mitotic cell cycle	biological_process	7	cdkn1a;LOC125249296;map4k2;nek12;pim1;si:ch211-171h4.3;stk25a;tnika	8	1678	111	25320	0.456075
GO:0000132	establishment of mitotic spindle orientation	biological_process	10	hoxb1b;prickle1a	2	1678	23	25320	0.456284
GO:0030513	positive regulation of BMP signaling pathway	biological_process	11	bmp4;tsc22d3	2	1678	23	25320	0.456284
GO:0001569	branching involved in blood vessel morphogenesis	biological_process	7	LOC125275928;ntn1a	2	1678	23	25320	0.456284
GO:0005540	hyaluronic acid binding	molecular_function	6	cd44a;lyve1a	2	1678	23	25320	0.456284
GO:0033333	fin development	biological_process	6	col1a1a;kcnk5b	2	1678	23	25320	0.456284
GO:0006952	defense response	biological_process	5	cxcl8a;LOC125257198	2	1678	23	25320	0.456284
GO:0005604	basement membrane	cellular_component	6	col4a2;loxl2a	2	1678	23	25320	0.456284
GO:0048747	muscle fiber development	biological_process	8	pomgnt2;tgfbi	2	1678	23	25320	0.456284
GO:0060037	pharyngeal system development	biological_process	6	igfbp3;sparc	2	1678	23	25320	0.456284
GO:0072015	glomerular visceral epithelial cell development	biological_process	8	myh9a;nostrin	2	1678	23	25320	0.456284
GO:0046777	protein autophosphorylation	biological_process	10	dyrk1ab;LOC125267744;mapkapk3;mknk2b;pim1	5	1678	67	25320	0.45947
GO:0005007	fibroblast growth factor-activated receptor activity	molecular_function	10	fgfr3	1	1678	9	25320	0.460563
GO:0007076	mitotic chromosome condensation	biological_process	10	phf23b	1	1678	9	25320	0.460563
GO:0031298	replication fork protection complex	cellular_component	4	gins2	1	1678	9	25320	0.460563
GO:0048536	spleen development	biological_process	7	bcl3	1	1678	9	25320	0.460563
GO:0050482	arachidonic acid secretion	biological_process	9	pla2g3	1	1678	9	25320	0.460563
GO:0021535	cell migration in hindbrain	biological_process	7	prickle1a	1	1678	9	25320	0.460563
GO:0031386	protein tag	molecular_function	3	ubb	1	1678	9	25320	0.460563
GO:0021984	adenohypophysis development	biological_process	5	smo	1	1678	9	25320	0.460563
GO:0048172	regulation of short-term neuronal synaptic plasticity	biological_process	11	LOC125266170	1	1678	9	25320	0.460563
GO:0034702	ion channel complex	cellular_component	6	lrrc8da	1	1678	9	25320	0.460563
GO:0021536	diencephalon development	biological_process	5	smo	1	1678	9	25320	0.460563
GO:0060872	semicircular canal development	biological_process	6	nbl1	1	1678	9	25320	0.460563
GO:0016279	protein-lysine N-methyltransferase activity	molecular_function	8	setd6	1	1678	9	25320	0.460563
GO:0048663	neuron fate commitment	biological_process	6	smo	1	1678	9	25320	0.460563
GO:0050790	regulation of catalytic activity	biological_process	5	ctsbb	1	1678	9	25320	0.460563
GO:0016868	intramolecular transferase activity, phosphotransferases	molecular_function	6	pgm5	1	1678	9	25320	0.460563
GO:0016817	hydrolase activity, acting on acid anhydrides	molecular_function	5	supv3l1	1	1678	9	25320	0.460563
GO:0010494	cytoplasmic stress granule	cellular_component	8	ddx6	1	1678	9	25320	0.460563
GO:0048696	regulation of collateral sprouting in absence of injury	biological_process	8	casp9	1	1678	9	25320	0.460563
GO:0014033	neural crest cell differentiation	biological_process	7	smo	1	1678	9	25320	0.460563
GO:0005391	sodium:potassium-exchanging ATPase activity	molecular_function	11	atp1a3b	1	1678	9	25320	0.460563
GO:0001158	enhancer sequence-specific DNA binding	molecular_function	9	znf395a	1	1678	9	25320	0.460563
GO:0071897	DNA biosynthetic process	biological_process	8	tk1	1	1678	9	25320	0.460563
GO:0045335	phagocytic vesicle	cellular_component	8	LOC125247528	1	1678	9	25320	0.460563
GO:0045860	positive regulation of protein kinase activity	biological_process	11	prkag2a	1	1678	9	25320	0.460563
GO:0006623	protein targeting to vacuole	biological_process	12	vps13a	1	1678	9	25320	0.460563
GO:0045047	protein targeting to ER	biological_process	12	LOC125262673	1	1678	9	25320	0.460563
GO:0016818	hydrolase activity, acting on acid anhydrides, in phosphorus-containing anhydrides	molecular_function	6	blm	1	1678	9	25320	0.460563
GO:0033564	anterior/posterior axon guidance	biological_process	7	ntn1a	1	1678	9	25320	0.460563
GO:0047496	vesicle transport along microtubule	biological_process	10	trak2	1	1678	9	25320	0.460563
GO:0008157	protein phosphatase 1 binding	molecular_function	8	ppp1r15a	1	1678	9	25320	0.460563
GO:0071679	commissural neuron axon guidance	biological_process	7	smo	1	1678	9	25320	0.460563
GO:0031573	intra-S DNA damage checkpoint	biological_process	9	id2a	1	1678	9	25320	0.460563
GO:0048665	neuron fate specification	biological_process	6	ntn1a	1	1678	9	25320	0.460563
GO:0008603	cAMP-dependent protein kinase regulator activity	molecular_function	7	prkag2a	1	1678	9	25320	0.460563
GO:0003904	deoxyribodipyrimidine photo-lyase activity	molecular_function	7	LOC125252528	1	1678	9	25320	0.460563
GO:0000719	photoreactive repair	biological_process	10	LOC125252528	1	1678	9	25320	0.460563
GO:0030250	guanylate cyclase activator activity	molecular_function	6	guca1a	1	1678	9	25320	0.460563
GO:0032981	mitochondrial respiratory chain complex I assembly	biological_process	9	ndufaf6	1	1678	9	25320	0.460563
GO:0050769	positive regulation of neurogenesis	biological_process	9	LOC125276018	1	1678	9	25320	0.460563
GO:0090286	cytoskeletal anchoring at nuclear membrane	biological_process	7	syne2b	1	1678	9	25320	0.460563
GO:0042325	regulation of phosphorylation	biological_process	9	ppp1r14d	1	1678	9	25320	0.460563
GO:0006754	ATP biosynthetic process	biological_process	12	prkag2a	1	1678	9	25320	0.460563
GO:0015379	potassium:chloride symporter activity	molecular_function	10	slc12a5b	1	1678	9	25320	0.460563
GO:0070273	phosphatidylinositol-4-phosphate binding	molecular_function	8	LOC125253620	1	1678	9	25320	0.460563
GO:0006517	protein deglycosylation	biological_process	9	man2b1	1	1678	9	25320	0.460563
GO:0048841	regulation of axon extension involved in axon guidance	biological_process	8	plxna4	1	1678	9	25320	0.460563
GO:1990266	neutrophil migration	biological_process	7	cxcl8a	1	1678	9	25320	0.460563
GO:0008469	histone-arginine N-methyltransferase activity	molecular_function	9	prmt6	1	1678	9	25320	0.460563
GO:0050811	GABA receptor binding	molecular_function	6	trak2	1	1678	9	25320	0.460563
GO:0035005	1-phosphatidylinositol-4-phosphate 3-kinase activity	molecular_function	8	pik3c2b	1	1678	9	25320	0.460563
GO:0010880	regulation of release of sequestered calcium ion into cytosol by sarcoplasmic reticulum	biological_process	8	trdn	1	1678	9	25320	0.460563
GO:0045786	negative regulation of cell cycle	biological_process	7	ppp1r13ba	1	1678	9	25320	0.460563
GO:0060034	notochord cell differentiation	biological_process	6	bmp4	1	1678	9	25320	0.460563
GO:0035701	hematopoietic stem cell migration	biological_process	7	cebpa	1	1678	9	25320	0.460563
GO:0000175	3'-5'-exoribonuclease activity	molecular_function	9	dis3	1	1678	9	25320	0.460563
GO:0045665	negative regulation of neuron differentiation	biological_process	10	dtx1	1	1678	9	25320	0.460563
GO:0035914	skeletal muscle cell differentiation	biological_process	6	cdkn1a	1	1678	9	25320	0.460563
GO:0002468	dendritic cell antigen processing and presentation	biological_process	5	LOC125252939	1	1678	9	25320	0.460563
GO:0015106	bicarbonate transmembrane transporter activity	molecular_function	8	slc26a6	1	1678	9	25320	0.460563
GO:0004579	dolichyl-diphosphooligosaccharide-protein glycotransferase activity	molecular_function	8	tusc3	1	1678	9	25320	0.460563
GO:0003309	type B pancreatic cell differentiation	biological_process	10	nkx6.1	1	1678	9	25320	0.460563
GO:0006811	ion transport	biological_process	6	atp1a3b;atp1b2a;atp1b3b;atp2b1a;bspry;cacna1db;clic2;fxyd5;kcnc3b;kcnd3;kcne4;kcnk1a;kcnk5b;kcnq5a;LOC125247246;p2rx5;scn4ab;si:ch73-193i2.2;slc12a5b;slc25a37;slc38a6;slc39a13;slc39a14;slc4a2b;slco1e1;slco2a1;tpcn3;trpm4a;trpm6;ttyh3a	30	1678	440	25320	0.463057
GO:0042147	retrograde transport, endosome to Golgi	biological_process	8	pheta2;rab6ba;snx8a	3	1678	38	25320	0.465496
GO:0014069	postsynaptic density	cellular_component	5	dlg2;dlg3;ppp1r9a;shank2a	4	1678	53	25320	0.469915
GO:0018105	peptidyl-serine phosphorylation	biological_process	10	camk1gb;lats2;LOC125267744;LOC125275928;mapkapk3;mknk2b;pdk3a;pdpk1a;prkcab;prkcda	10	1678	143	25320	0.477435
GO:0061630	ubiquitin protein ligase activity	molecular_function	7	ankib1a;LOC125247734;LOC125261524;LOC125271938;LOC125271939;peds1;peli1a;rnf180b;si:ch211-102c2.8;smurf1;uhrf1;vhl;zgc:66427;znrf2a	14	1678	203	25320	0.478505
GO:0005164	tumor necrosis factor receptor binding	molecular_function	8	eda;traf3	2	1678	24	25320	0.478644
GO:0006270	DNA replication initiation	biological_process	8	mcm3;mcm4	2	1678	24	25320	0.478644
GO:0005657	replication fork	cellular_component	6	LOC125258809;uhrf1	2	1678	24	25320	0.478644
GO:0045664	regulation of neuron differentiation	biological_process	9	cdon;id2a	2	1678	24	25320	0.478644
GO:0048538	thymus development	biological_process	7	hoxa3a;LOC125251832	2	1678	24	25320	0.478644
GO:0001503	ossification	biological_process	4	tmem119b;vdra	2	1678	24	25320	0.478644
GO:0016702	oxidoreductase activity, acting on single donors with incorporation of molecular oxygen, incorporation of two atoms of oxygen	molecular_function	6	bco1;cdo1;LOC125251206	3	1678	39	25320	0.482844
GO:0018024	histone-lysine N-methyltransferase activity	molecular_function	9	dot1l;nsd1a;setmar	3	1678	39	25320	0.482844
GO:0035162	embryonic hemopoiesis	biological_process	8	bmp4;LOC125275928;slc25a37	3	1678	39	25320	0.482844
GO:0051453	regulation of intracellular pH	biological_process	12	cxcr4b;slc26a6;slc4a2b	3	1678	39	25320	0.482844
GO:0045121	membrane raft	cellular_component	6	clip3;LOC125275928;mal2	3	1678	39	25320	0.482844
GO:0042626	ATPase activity, coupled to transmembrane movement of substances	molecular_function	8	abcb8;abcg2b;abcg8;tap2a	4	1678	54	25320	0.484588
GO:0016829	lyase activity	molecular_function	4	cbsa;ddc;LOC125273678;LOC125280118;mvda;npl;npr1a	7	1678	99	25320	0.486207
GO:0046914	transition metal ion binding	molecular_function	7	LOC125246342	1	1678	10	25320	0.496325
GO:0043627	response to estrogen	biological_process	4	LOC125275928	1	1678	10	25320	0.496325
GO:0006265	DNA topological change	biological_process	8	tpd52l1	1	1678	10	25320	0.496325
GO:0051402	neuron apoptotic process	biological_process	7	hif1al	1	1678	10	25320	0.496325
[truncated: 697 more rows]

## Sheet: Table S8
Table S8: KEGG enrichment analysis of DEGs
pathway_id	pathway_name	Genes	S gene number	TS gene number	B gene number	TB gene number	pvalue
ko04142	Lysosome	acp2;cd164;ctsbb;ctsc;ctsh;ctsl.1;ctsla;ctsz;galca;galns;gla;glb1l2;glb1;gm2a;hexa;lgmn;LOC125243016;LOC125245953;LOC125248450;LOC125248847;LOC125252429;LOC125259445;LOC125268969;LOC125269945;LOC125269947;man2b1;naga;nagpa;napsa;nkl.2;pla2g15;scarb2a;sgsh;si:ch1073-513e17.1;si:ch211-122f10.4;smpd1;zgc:110239	37	728	213	10555	1.42865e-07
ko00100	Steroid biosynthesis	LOC125252776;LOC125260525;LOC125276031;lss;msmo1;nsdhl;sdr42e1;si:ch1073-429i10.1;sqlea;tm7sf2	10	728	26	10555	4.41093e-06
ko04068	FoxO signaling pathway	bnip3;bnip4;ccnb3;ccnd1;ccng2;cdkn1bb;fbxo32;foxo3a;foxo3b;gadd45ab;gadd45ga;irs2a;irs2b;klf2a;klf2b;LOC125258499;LOC125261519;LOC125261521;LOC125265406;LOC125275928;LOC125277501;mapk12b;pck1;pdpk1a;plk3;prkag2a;ptenb;rasgef1ba;s1pr1;si:ch73-335l21.1;sos2;zgc:92606	32	728	224	10555	6.37541e-05
ko04140	Autophagy - animal	akt1s1;bada;bnip3;bnip4;cflara;ctsbb;ctsl.1;ctsla;ddit4;deptor;hif1al2;irs2a;irs2b;LOC125264575;LOC125265302;LOC125265406;LOC125271355;mtor;napsa;pdpk1a;prkcda;ptenb;ralgapa2;si:ch211-260e23.9;si:ch211-39i2.2;si:ch73-335l21.1;ulk1a;ulk2;zfyve1;zgc:110239;zgc:92606	31	728	230	10555	0.000242888
ko00600	Sphingolipid metabolism	cers1;cers3b;galca;gla;glb1l2;glb1;LOC125252118;LOC125255577;LOC125261857;samd8;sgms1b;sgms2b;sgpp1b;smpd1;ugt8	15	728	87	10555	0.000813476
ko03320	PPAR signaling pathway	angptl4;apoa1a;cpt1b;fabp10a;fads2;LOC125244117;LOC125244118;LOC125251083;LOC125251471;LOC125254669;LOC125261523;LOC125265114;LOC125265875;LOC125270559;LOC125270561;LOC125270562;pck1;pdpk1a;pparaa;pparda;scdb;si:ch211-113j14.1;slc27a2b	23	728	166	10555	0.00101565
ko00260	Glycine, serine and threonine metabolism	agxta;aoc2;bhmt;cbsa;gamt;gatm;gcat;LOC125273678;si:ch211-127i16.2;tdh	10	728	50	10555	0.00188483
ko00120	Primary bile acid biosynthesis	hsd3b7;LOC125251471;LOC125265875;LOC125270559;LOC125270561;LOC125270562;si:ch211-113j14.1	7	728	28	10555	0.00237529
ko00511	Other glycan degradation	glb1l2;glb1;hexa;LOC125252118;LOC125261857;LOC125274856;LOC125274857;man2b1	8	728	37	10555	0.00317114
ko04621	NOD-like receptor signaling pathway	arrdc2;arrdc3a;arrdc3b;ctsbb;cxcl8a;june;LOC125244315;LOC125244892;LOC125247884;LOC125248434;LOC125248438;LOC125248560;LOC125248565;LOC125248570;LOC125248803;LOC125250134;LOC125251185;LOC125251389;LOC125251964;LOC125255173;LOC125256142;LOC125257198;LOC125258707;LOC125260501;LOC125260503;LOC125260798;LOC125261702;LOC125261778;LOC125262631;LOC125265201;LOC125267463;LOC125267669;LOC125268223;LOC1252…	58	728	595	10555	0.00433977
ko00531	Glycosaminoglycan degradation	galns;glb1l2;glb1;hexa;hyal2b;sgsh	6	728	26	10555	0.00737019
ko00520	Amino sugar and nucleotide sugar metabolism	chia.1;gck;gpib;hexa;hkdc1;LOC125246648;LOC125257023;LOC125257060;LOC125262673;LOC125278566;LOC125280214;npl;zgc:77151	13	728	90	10555	0.00848844
ko00524	Neomycin, kanamycin and gentamicin biosynthesis	gck;hkdc1;zgc:77151	3	728	7	10555	0.0092687
ko05164	Influenza A	LOC125243974;LOC125265248;LOC125272827;mxa;pdzd3b;prss59.1	6	728	31	10555	0.017588
ko04216	Ferroptosis	hmox1a;LOC125258726;LOC125274451;LOC125277052;LOC125277059;map1lc3b;sat1a.2;slc39a14;slc3a2b;tfr1b	10	728	69	10555	0.0192442
ko00061	Fatty acid biosynthesis	acacb;LOC125245210;LOC125246329;LOC125269615;mcat;oxsm	6	728	32	10555	0.0204218
ko04012	ErbB signaling pathway	bada;cdkn1bb;erbb3a;erbb3b;erbb4a;hbegfb;june;LOC125264575;mtor;myca;mycb;mych;nck1a;prkcab;pygo2;sos2	16	728	133	10555	0.0205543
ko04218	Cellular senescence	cacna1db;ccnb3;ccnd1;ccne1;ccnjl;cxcl8a;e2f4;foxo3a;foxo3b;gadd45ab;gadd45ga;heca;igfbp1b;igfbp3;igfbp6b;LOC125242959;LOC125247238;LOC125247723;LOC125247854;LOC125247857;LOC125254492;LOC125257198;LOC125263292;LOC125272062;LOC125275901;LOC125275928;LOC125279963;mapk12b;mtor;myca;mycb;mych;ptenb;traf3ip2l;zfp36l1a	35	728	357	10555	0.0218175
ko04210	Apoptosis	bada;casp21;casp9;cflara;ctsbb;ctsc;ctsh;ctsl.1;ctsla;ctsz;diabloa;fosab;gadd45ab;gadd45ga;june;lmna;lmnl3;LOC125243016;LOC125251134;LOC125256467;LOC125262550;LOC125264575;LOC125270384;LOC125280616;mcl1b;napsa;pdpk1a;ptpn13;tuba8l2	29	728	286	10555	0.0233905
ko04150	mTOR signaling pathway	akt1s1;atp6v1f;ddit4;deptor;dvl3a;eif4e3;flcn;fzd5;fzd8a;grb7;LOC125247818;mtor;pdpk1a;prkcab;prr5l;ptenb;ralgapa2;rps6ka3b;si:ch211-39i2.2;si:ch73-335l21.1;slc3a2b;sos2;ulk1a;ulk2;wnt5b	25	728	239	10555	0.0240977
ko00900	Terpenoid backbone biosynthesis	fdps;hmgcra;hmgcs1;mvda;mvk;pmvk	6	728	34	10555	0.0269838
ko04510	Focal adhesion	bada;cartl;cav1;ccnd1;col1a1a;col1a1b;col4a2;col6a4a;flna;flnca;itga5;june;LOC125258247;LOC125259734;LOC125264575;myl9a;mylk5;mylkb;parvab;pdgfc;pdpk1a;prkcab;ptenb;pygo2;rapgef1b;rock2b;si:dkey-220k22.1;sos2;thbs1a;thbs2a;thbs3a;thbs4a;tnca;vegfba	34	728	354	10555	0.0306248
ko05132	Salmonella infection	cxcl8a;flna;flnca;fosab;june;LOC125257198;LOC125268253;LOC125268254;LOC125271016;LOC125271067;LOC125274281;LOC125274288;mapk12b;nos2b;rhoga;rock2b;si:dkey-90l8.3	17	728	152	10555	0.0326436
ko00500	Starch and sucrose metabolism	enpp1;gba3;gck;gpib;hkdc1;LOC125257930;zgc:77151	7	728	46	10555	0.0367359
ko00380	Tryptophan metabolism	aoc1;ddc;gcdha;ido1;ogdhb;rasgef1ba;si:ch211-127i16.2;tph1b	8	728	57	10555	0.0406104
ko04115	p53 signaling pathway	casp9;ccnd1;ccne1;ccng2;gadd45ab;gadd45ga;igfbp1b;igfbp3;igfbp6b;LOC125263292;ptenb;sesn1;thbs1a	13	728	115	10555	0.0529118
ko04668	TNF signaling pathway	LOC125243689;LOC125244110;LOC125245127	3	728	13	10555	0.0555698
ko05160	Hepatitis C	LOC125255444;LOC125267723	2	728	6	10555	0.0591659
ko00254	Aflatoxin biosynthesis	acacb;LOC125246329	2	728	6	10555	0.0591659
ko04979	Cholesterol metabolism	LOC125269947;lrpap1	2	728	6	10555	0.0591659
ko04630	Jak-STAT signaling pathway	fhl1a;fhl1b	2	728	6	10555	0.0591659
ko00052	Galactose metabolism	gck;gla;glb1l2;glb1;hkdc1;zgc:56622;zgc:77151	7	728	52	10555	0.0646294
ko00333	Prodigiosin biosyntheses	mcat	1	728	1	10555	0.0689721
ko05219	Bladder cancer	rassf1	1	728	1	10555	0.0689721
ko00603	Glycosphingolipid biosynthesis - globo and isoglobo series	gla;hexa;LOC125275781;naga	4	728	23	10555	0.0697458
ko04910	Insulin signaling pathway	acacb;bada;gck;hkdc1;irs2a;irs2b;LOC125246329;LOC125264575;LOC125265406;mknk2b;mtor;pck1;pdpk1a;ppargc1a;ppp1r3b;ppp1r3cb;prkag2a;pygo2;rapgef1b;si:ch73-335l21.1;sos2;tmem145;zgc:77151	23	728	243	10555	0.0753986
ko04350	TGF-beta signaling pathway	acvr2ba;bmp4;e2f4;gdf6a;id2a;LOC125275928;ltbp1;myca;mycb;mych;nbl1;smad6b;smurf1;thbs1a	14	728	135	10555	0.0817292
ko04340	Hedgehog signaling pathway	ccnd1;cdon;dhh;LOC125260932;lrp2b;ptch2;smo;smurf1	8	728	66	10555	0.0828538
ko00051	Fructose and mannose metabolism	hkdc1;LOC125246648;LOC125262673;LOC125278566;pfkfb3;zgc:56622;zgc:77151	7	728	56	10555	0.0888244
ko05222	Small cell lung cancer	si:dkey-220k22.1;traf4a	2	728	8	10555	0.100807
ko04933	AGE-RAGE signaling pathway in diabetic complications	cartl;ccnd1;cdkn1bb;col1a1a;col1a1b;col4a2;cxcl8a;june;LOC125257198;LOC125275928;mapk12b;napba;nox1;pim1;prkcab;prkcda;si:ch211-66e2.3;stat1b;vegfba	19	728	204	10555	0.111154
ko00760	Nicotinate and nicotinamide metabolism	aspdh;enpp1;LOC125256846;nmrk2;nt5c1bb;nt5dc2;pnp5b	7	728	60	10555	0.117465
ko00730	Thiamine metabolism	alp3;LOC125268970;tpk1	3	728	18	10555	0.123208
ko05165	Human papillomavirus infection	LOC125272827;mxa;si:dkey-220k22.1	3	728	18	10555	0.123208
ko04740	Olfactory transduction	hpcal1;hpca	2	728	9	10555	0.123882
ko05223	Non-small cell lung cancer	rassf1	1	728	2	10555	0.133193
ko05145	Toxoplasmosis	si:dkey-220k22.1	1	728	2	10555	0.133193
ko04745	Phototransduction - fly	cabp1a	1	728	2	10555	0.133193
ko00910	Nitrogen metabolism	ca4b;ca5a;ca9	3	728	19	10555	0.139206
ko00561	Glycerolipid metabolism	dgat2;gla;LOC125247229;LOC125252776;lpin2;mboat2b;pnpla2;si:dkey-172j4.3;zgc:56622	9	728	87	10555	0.144444
ko04512	ECM-receptor interaction	cartl;cd44a;col1a1a;col1a1b;col4a2;col6a4a;itga5;LOC125258832;si:ch211-195b11.3;si:dkey-220k22.1;sparc;thbs1a;thbs2a;thbs3a;thbs4a;tnca	16	728	174	10555	0.145978
ko04972	Pancreatic secretion	LOC125243974;prss59.1	2	728	10	10555	0.148054
ko02010	ABC transporters	abcb8;abcg2b;abcg8;LOC125258169;LOC125259240;LOC125261163;LOC125271709;LOC125278063;LOC125280281;tap2a	10	728	100	10555	0.150711
ko04010	MAPK signaling pathway	cacna1db;cacna2d1a;cdc25b;dusp1;dusp2;dusp3a;dusp4;dusp6;dusp7;efna1b;epha2b;erbb3a;erbb3b;erbb4a;fgfr3;flna;flnca;fosab;gadd45ab;gadd45ga;gna12a;june;LOC125275928;LOC125279678;LOC125279684;map4k2;mapk12b;mapk8ip3;mapkapk3;maptb;mknk2b;myca;mycb;mych;pdgfc;prkcab;rps6ka3b;si:ch211-195b15.8;sos2;srfa;stmn2a;vegfba	42	728	518	10555	0.152439
ko00360	Phenylalanine metabolism	aoc2;ddc;si:ch211-127i16.2	3	728	20	10555	0.155855
ko00670	One carbon pool by folate	mthfd1a;mthfd2;tyms	3	728	20	10555	0.155855
ko00330	Arginine and proline metabolism	aoc1;gamt;gatm;LOC125251206;nos2b;prodha;sat1a.2;si:ch211-127i16.2;smox	9	728	89	10555	0.159199
ko04920	Adipocytokine signaling pathway	acacb;adipor2;cpt1b;irs2a;irs2b;LOC125265406;mtor;pck1;pparaa;ppargc1a;prkag2a;si:ch73-335l21.1	12	728	130	10555	0.185347
ko01040	Biosynthesis of unsaturated fatty acids	elovl2;fads2;hsd20b2;scdb	4	728	35	10555	0.219402
ko04136	Autophagy - other eukaryotes	LOC125265302;LOC125271355;mtor;ulk2;zgc:92606	5	728	47	10555	0.221461
ko00740	Riboflavin metabolism	acp2;enpp1	2	728	13	10555	0.224697
ko05206	MicroRNAs in cancer	pdcd4b;rassf1	2	728	13	10555	0.224697
ko00072	Synthesis and degradation of ketone bodies	hmgcs1;oxct1a	2	728	13	10555	0.224697
ko04145	Phagosome	atp6v1f;colec12;ctsl.1;ctsla;itga5;LOC125242959;LOC125243016;LOC125247238;LOC125247723;LOC125247854;LOC125247857;LOC125247985;LOC125250522;LOC125251172;LOC125251708;LOC125251710;LOC125251711;LOC125253610;LOC125256467;LOC125264355;LOC125264372;LOC125265302;LOC125271355;LOC125272062;LOC125275901;LOC125279963;tap2a;tfr1b;thbs1a;thbs2a;thbs3a;thbs4a;tuba8l2;tubb2;tubb4bl;tubb5;zgc:110239	37	728	473	10555	0.23225
ko00532	Glycosaminoglycan biosynthesis - chondroitin sulfate / dermatan sulfate	chpfa;chst14;chst3b;chst7	4	728	36	10555	0.234462
ko04214	Apoptosis - fly	lcor	1	728	4	10555	0.248667
ko00240	Pyrimidine metabolism	ctps1b;dck;dctd;enpp1;LOC125256846;LOC125260072;nt5c1bb;nt5dc2;pnp5b;prim2;tk1;tyms;zgc:136858	13	728	152	10555	0.249431
ko04146	Peroxisome	agxta;LOC125258169;LOC125259240;LOC125261163;LOC125271709;LOC125278063;LOC125280281;mvk;nos2b;nudt19;pmvk;rasgef1ba;slc27a2b	13	728	154	10555	0.264257
ko04392	Hippo signaling pathway - multiple species	LOC125271211;rassf1;rassf2a	3	728	27	10555	0.284551
ko04977	Vitamin digestion and absorption	tcn2	1	728	5	10555	0.300507
ko04657	IL-17 signaling pathway	traf4a	1	728	5	10555	0.300507
ko04122	Sulfur relay system	ctu2;sypa	2	728	16	10555	0.303519
ko00340	Histidine metabolism	aoc1;LOC125280015;si:ch211-127i16.2	3	728	28	10555	0.303866
ko00604	Glycosphingolipid biosynthesis - ganglio series	glb1l2;glb1;hexa;LOC125275781	4	728	41	10555	0.31266
ko00062	Fatty acid elongation	elovl2;elovl7b;elovl8b;hsd20b2	4	728	43	10555	0.344682
ko00982	Drug metabolism - cytochrome P450	gsto1;LOC125254403;LOC125276013;LOC125276915;mgst2;si:ch211-127i16.2;ugt5f1	7	728	83	10555	0.347674
ko04066	HIF-1 signaling pathway	egln3	1	728	6	10555	0.348776
ko04727	GABAergic synapse	trak2	1	728	6	10555	0.348776
ko04213	Longevity regulating pathway - multiple species	rasgef1ba	1	728	6	10555	0.348776
ko00780	Biotin metabolism	oxsm	1	728	6	10555	0.348776
ko04310	Wnt signaling pathway	axin2;ccnd1;cxxc5b;daam1b;dvl3a;fzd5;fzd8a;june;LOC125243756;myca;mycb;mych;napba;pparda;prickle1a;prickle2b;prkcab;rock2b;sfrp2;wnt5b	20	728	264	10555	0.364045
ko04622	RIG-I-like receptor signaling pathway	azi2;bspry;cxcl8a;LOC125257198;lrrn2;mapk12b;pdzd3b;traf3	8	728	99	10555	0.374541
ko04110	Cell cycle	ccnb3;ccnd1;ccne1;ccnjl;cdc25b;cdkn1bb;e2f4;gadd45ab;gadd45ga;mcm3;mcm4;myca;mycb;mych	14	728	182	10555	0.375598
ko00640	Propanoate metabolism	acacb;ldhba;LOC125246329;suclg2	4	728	45	10555	0.376766
ko04974	Protein digestion and absorption	LOC125243974;prss59.1	2	728	19	10555	0.380829
ko00430	Taurine and hypotaurine metabolism	cdo1;tm4sf18;tm4sf5	3	728	32	10555	0.381163
ko04928	Parathyroid hormone synthesis, secretion and action	nacad	1	728	7	10555	0.393718
ko00790	Folate biosynthesis	alp3;LOC125265881;tph1b;zgc:56622	4	728	47	10555	0.408699
ko00270	Cysteine and methionine metabolism	bhmt;cbsa;cdo1;ldhba;LOC125273678	5	728	61	10555	0.413058
ko00040	Pentose and glucuronate interconversions	klb;kl;LOC125254403;ugt5f1;zgc:56622	5	728	61	10555	0.413058
ko00350	Tyrosine metabolism	aoc2;ddc;fah;si:ch211-127i16.2	4	728	48	10555	0.424548
ko04260	Cardiac muscle contraction	acta1a;actc1a;acte1;atp1a3b;atp1b2a;atp1b3b;cacna1db;cacna2d1a;tpm1;tpm4b	10	728	133	10555	0.436273
ko05200	Pathways in cancer	egln3;rassf1;si:dkey-220k22.1;traf4a	4	728	50	10555	0.4559
ko03018	RNA degradation	btg1;ddx6;dis3;LOC125243768;LOC125280784;pabpc1b;si:dkey-42i9.4;tent4a	8	728	107	10555	0.45994
ko00140	Steroid hormone biosynthesis	hsd17b2;hsd20b2;LOC125251471;LOC125254403;LOC125265875;ugt5f1	6	728	79	10555	0.46528
ko04360	Axon guidance	ablim2;dpysl3;plxna4;sema3b;sema3c	5	728	65	10555	0.468219
ko04724	Glutamatergic synapse	shank2a	1	728	9	10555	0.474522
ko04612	Antigen processing and presentation	ifi30;LOC125275807	2	728	24	10555	0.50038
ko04611	Platelet activation	LOC125257690	1	728	10	10555	0.510796
ko04728	Dopaminergic synapse	nsg2	1	728	10	10555	0.510796
ko00980	Metabolism of xenobiotics by cytochrome P450	gsto1;LOC125254403;LOC125276013;LOC125276915;mgst2;ugt5f1	6	728	83	10555	0.513935
ko00480	Glutathione metabolism	gsto1;LOC125276013;LOC125276915;mgst2;tm4sf18;tm4sf5	6	728	84	10555	0.525843
ko05211	Renal cell carcinoma	egln3	1	728	11	10555	0.544569
ko00440	Phosphonate and phosphinate metabolism	selenoi	1	728	11	10555	0.544569
ko00750	Vitamin B6 metabolism	LOC125269969	1	728	11	10555	0.544569
ko05410	Hypertrophic cardiomyopathy (HCM)	tpm1	1	728	11	10555	0.544569
ko04270	Vascular smooth muscle contraction	acta2;cacna1db;gna12a;LOC125259734;lsp1b;myl6;myl9a;mylk5;mylkb;napba;npr1a;pla2g3;prkcab;prkcda;prkg1b;rock2b	16	728	234	10555	0.552282
ko00983	Drug metabolism - other enzymes	gsto1;LOC125254403;LOC125260072;LOC125276013;LOC125276915;mgst2;tk1;ugt5f1	8	728	116	10555	0.552905
ko00860	Porphyrin and chlorophyll metabolism	hmox1a;LOC125254403;LOC125254921;LOC125274451;ugt5f1	5	728	72	10555	0.5602
ko04530	Tight junction	cacna1db;ccdc88ab;ccnd1;cldn3d;cldnk;dlg2;dlg3;f11r.2;hspa4a;june;LOC125247528;LOC125256307;LOC125256467;LOC125261174;LOC125261482;LOC125263156;LOC125263231;LOC125263458;LOC125268328;LOC125278708;myh11a;myh9a;myl6;myl9a;prkag2a;rock2b;synpo2b;tuba8l2	28	728	412	10555	0.562011
ko04371	Apelin signaling pathway	acta2;ccn2a;ccnd1;gng2;klf2a;klf2b;LOC125246606;LOC125251083;LOC125254669;LOC125259710;LOC125265114;mtor;mylk5;mylkb;napba;nos2b;ppargc1a;prkag2a;tmem145;zgc:92606	20	728	300	10555	0.597145
ko05168	Herpes simplex infection	arntl1a;arntl2;fosab;il15;june;LOC125242959;LOC125247238;LOC125247723;LOC125247854;LOC125247857;LOC125247985;LOC125255444;LOC125261519;LOC125261521;LOC125267723;LOC125268748;LOC125272062;LOC125275901;LOC125276480;LOC125277501;LOC125279963;LOC125280476;per1a;per2;stat1b;taf5;tap2a;tbpl1;traf3	29	728	435	10555	0.605161
ko00010	Glycolysis / Gluconeogenesis	gck;gpib;hkdc1;ldhba;pck1;zgc:77151	6	728	91	10555	0.605463
ko04540	Gap junction	LOC125256467;napba;pdgfc;prkcab;prkg1b;sos2;tuba8l2;tubb2;tubb4bl;tubb5	10	728	152	10555	0.608502
ko04137	Mitophagy - animal	bnip3;bnip4;cited2;foxo3a;foxo3b;hif1al2;june;LOC125244389;LOC125245247;LOC125245797;LOC125246290;LOC125246292;mfn1a;nbr1a;tbc1d17;ulk1a;zgc:92606	17	728	258	10555	0.614448
ko03440	Homologous recombination	blm;heca;LOC125257459	3	728	48	10555	0.652666
ko05146	Amoebiasis	LOC125269191;si:dkey-220k22.1	2	728	33	10555	0.674678
ko00020	Citrate cycle (TCA cycle)	ogdhb;pck1;suclg2	3	728	50	10555	0.67996
ko05205	Proteoglycans in cancer	pdcd4b	1	728	16	10555	0.681553
ko05163	Human cytomegalovirus infection	LOC125275807	1	728	16	10555	0.681553
ko04060	Cytokine-cytokine receptor interaction	acvr2ba;bmp4;ccl19b;ccl20b;ccr9a;ccr9b;cxcl8a;cxcr4b;eda;gdf6a;ghrb;ifnlr1;il15;lifra;LOC125251832;LOC125257198;LOC125270597;LOC125273048;LOC125275928;LOC125280476;prlra;tnfrsf19	22	728	346	10555	0.687275
ko00620	Pyruvate metabolism	acacb;ldhba;LOC125246329;pck1	4	728	68	10555	0.699146
ko00770	Pantothenate and CoA biosynthesis	enpp1	1	728	17	10555	0.70355
ko04370	VEGF signaling pathway	bada;casp9;LOC125264575;mapk12b;mapkapk3;prkcab;vegfba	7	728	119	10555	0.721908
ko03030	DNA replication	mcm3;mcm4;prim2	3	728	54	10555	0.729695
ko00591	Linoleic acid metabolism	LOC125277848;LOC125277849;pla2g3	3	728	55	10555	0.741135
ko04390	Hippo signaling pathway	rassf1	1	728	19	10555	0.743097
ko03410	Base excision repair	LOC125246606;LOC125264612;LOC125280118;tdg.1	4	728	73	10555	0.750846
ko00830	Retinol metabolism	bco1;LOC125254403;LOC125274239;si:ch1073-13h15.3;ugt5f1	5	728	90	10555	0.752731
ko04330	Notch signaling pathway	dtx1;dtx3;dvl3a;LOC125278308;ncor2;numbl;si:dkey-3h3.3	7	728	123	10555	0.753112
ko00450	Selenocompound metabolism	LOC125273678	1	728	20	10555	0.760848
ko00512	Mucin type O-glycan biosynthesis	galnt12;LOC125247755;LOC125275781	3	728	57	10555	0.762858
ko04261	Adrenergic signaling in cardiomyocytes	acta1a;actc1a;acte1;atp1a3b;atp1b2a;atp1b3b;atp2b1a;cacna1db;cacna2d1a;creb3l3b;ildr1a;mapk12b;napba;prkcab;tpm1;tpm4b	16	728	275	10555	0.795762
ko00564	Glycerophospholipid metabolism	etnk1;etnk2;LOC125264596;lpin2;mboat2b;pla2g15;pla2g3;selenoi;si:dkey-172j4.3	9	728	164	10555	0.806164
ko00650	Butanoate metabolism	hmgcs1;oxct1a	2	728	44	10555	0.817066
ko00410	beta-Alanine metabolism	aoc2;smox	2	728	46	10555	0.835986
ko00310	Lysine degradation	dot1l;gcdha;nsd1a;ogdhb;prdm1b;setmar	6	728	119	10555	0.83817
ko04625	C-type lectin receptor signaling pathway	bcl3;cldc1;june;LOC125271067;LOC125278888;malt2;mapk12b;plk3;prkcda;stat1b	10	728	187	10555	0.839085
ko03430	Mismatch repair	msh6	1	728	26	10555	0.84439
ko03022	Basal transcription factors	taf5;tbpl1	2	728	47	10555	0.844768
ko00592	alpha-Linolenic acid metabolism	fads2;pla2g3	2	728	47	10555	0.844768
ko04912	GnRH signaling pathway	cacna1db;hbegfb;june;mapk12b;mmp14b;napba;prkcab;prkcda;sos2	9	728	172	10555	0.847314
ko00230	Purine metabolism	ada2a;adkb;dck;enpp1;gmpr;LOC125256846;LOC125268970;npr1a;nt5c1bb;nt5dc2;pde1a;pde1ca;pde4ca;pnp5b;prim2	15	728	274	10555	0.857444
ko00220	Arginine biosynthesis	nos2b	1	728	28	10555	0.865165
ko00533	Glycosaminoglycan biosynthesis - keratan sulfate	LOC125275781	1	728	29	10555	0.87449
ko05166	HTLV-I infection	tp53inp1	1	728	29	10555	0.87449
ko03050	Proteasome	psmb12;psmb13a;rbpms2a	3	728	72	10555	0.882234
ko00630	Glyoxylate and dicarboxylate metabolism	agxta;rasgef1ba	2	728	52	10555	0.88258
ko00562	Inositol phosphate metabolism	inpp5l;LOC125243665;LOC125265302;LOC125271355;napba;pik3c2b;ptenb	7	728	146	10555	0.884665
ko03460	Fanconi anemia pathway	blm;LOC125250792;LOC125257459;rmi1	4	728	92	10555	0.886886
ko00053	Ascorbate and aldarate metabolism	LOC125254403;ugt5f1	2	728	53	10555	0.889039
ko00515	Mannose type O-glycan biosyntheis	pomgnt2	1	728	31	10555	0.891251
ko04666	Fc gamma R-mediated phagocytosis	plekhh3	1	728	31	10555	0.891251
ko05414	Dilated cardiomyopathy (DCM)	tpm1	1	728	31	10555	0.891251
ko04620	Toll-like receptor signaling pathway	cxcl8a;fosab;june;LOC125257198;mapk12b;stat1b;traf3	7	728	149	10555	0.896474
ko03015	mRNA surveillance pathway	fryb;golt1ba;helz2a;ildr1a;pabpc1b;si:ch73-281f12.4	6	728	132	10555	0.900274
ko00601	Glycosphingolipid biosynthesis - lacto and neolacto series	LOC125280600	1	728	33	10555	0.905777
ko04070	Phosphatidylinositol signaling system	cabp1a;inpp5l;ip6k2b;LOC125265302;LOC125271355;napba;pik3c2b;prkcab;ptenb;si:dkey-172j4.3	10	728	206	10555	0.91027
ko04916	Melanogenesis	creb3l3b;dvl3a;fzd5;fzd8a;gnao1b;napba;prkcab;wnt5b	8	728	171	10555	0.910873
ko05162	Measles	LOC125272827;mxa	2	728	57	10555	0.911714
ko04662	B cell receptor signaling pathway	dapp1	1	728	35	10555	0.918365
ko05203	Viral carcinogenesis	LOC125253788	1	728	35	10555	0.918365
ko00071	Fatty acid degradation	cpt1b;gcdha	2	728	59	10555	0.92135
ko00565	Ether lipid metabolism	pla2g3;selenoi;ugt8	3	728	81	10555	0.924892
ko00250	Alanine, aspartate and glutamate metabolism	agxta;LOC125280015	2	728	60	10555	0.925788
ko04144	Endocytosis	cav1;cxcr4b;dab2;ehd2b;ehd3;fgfr3;folr;ldlra;ldlrb;LOC125242959;LOC125247238;LOC125247723;LOC125247854;LOC125247857;LOC125272062;LOC125275901;LOC125275928;LOC125279678;LOC125279684;LOC125279963;rab11fip1a;si:ch211-204c21.1;si:dkey-28n18.9;smurf1;sntb1;tfr1b;tnfaip8l1;ttc39a;vps45	29	728	533	10555	0.930326
ko04120	Ubiquitin mediated proteolysis	LOC125249796;LOC125249814;LOC125249825;LOC125271938;LOC125271939;LOC125280375;rhobtb4;smurf1;ttc39a;vhl	10	728	215	10555	0.933412
ko00030	Pentose phosphate pathway	gpib	1	728	38	10555	0.934168
ko00590	Arachidonic acid metabolism	LOC125271926;LOC125277848;LOC125277849;pla2g3	4	728	104	10555	0.93457
ko04151	PI3K-Akt signaling pathway	si:dkey-220k22.1	1	728	40	10555	0.942967
ko00514	Other types of O-glycan biosynthesis	poglut2	1	728	41	10555	0.946916
ko00280	Valine, leucine and isoleucine degradation	hmgcs1;oxct1a	2	728	67	10555	0.950833
ko04914	Progesterone-mediated oocyte maturation	ccnb3;ccnjl;cdc25b;mapk12b;rps6ka3b	5	728	131	10555	0.952924
ko04623	Cytosolic DNA-sensing pathway	cgasa;LOC125271067	2	728	70	10555	0.95889
ko03013	RNA transport	eif4e3;eif4ebp3l;eif4g2a;helz2a;LOC125246292;LOC125270817;LOC125276416;LOC125276417;LOC125279125;pabpc1b;rpp21	11	728	248	10555	0.960333
ko00510	N-Glycan biosynthesis	pdcd4a;tusc3	2	728	74	10555	0.967684
ko04744	Phototransduction	guca1a	1	728	51	10555	0.974106
ko00970	Aminoacyl-tRNA biosynthesis	lars1b	1	728	52	10555	0.975901
ko00534	Glycosaminoglycan biosynthesis - heparan sulfate / heparin	ankmy2a	1	728	52	10555	0.975901
ko04141	Protein processing in endoplasmic reticulum	dnaja2b;herpud1;hspb6;LOC125246305;LOC125258510;LOC125259706;LOC125271011;LOC125276480;LOC125279678;LOC125279684;pdcd4a;phldb1a;tram1;tusc3	14	728	321	10555	0.97914
ko04014	Ras signaling pathway	rassf1	1	728	56	10555	0.98192
ko04015	Rap1 signaling pathway	LOC125257690	1	728	64	10555	0.989827
ko04080	Neuroactive ligand-receptor interaction	ghrb;LOC125243974;LOC125243987;LOC125244895;LOC125256492;LOC125260440;LOC125264334;LOC125273048;LOC125274018;LOC125276430;nmu;npy2rl;p2rx5;p2ry4;prlra;prss59.1;ptger4b;ptger4c;pyyb;s1pr1;sstr5;tac1;vipb	23	728	508	10555	0.990993
ko05034	Alcoholism	LOC125253788	1	728	66	10555	0.99119
ko05202	Transcriptional misregulation in cancers	igfbp6b;nupr1b	2	728	98	10555	0.99268
ko04020	Calcium signaling pathway	atp2b1a;cacna1db;cxcr4b;erbb3a;erbb3b;erbb4a;gnal;LOC125244895;LOC125246606;LOC125259710;LOC125260440;LOC125264334;LOC125274018;mylk5;mylkb;napba;nos2b;p2rx5;pde1a;pde1ca;prkcab	21	728	488	10555	0.994594
ko04810	Regulation of actin cytoskeleton	abi2a;cxcr4b;fgfr3;gna12a;itga5;LOC125258247;LOC125259734;LOC125277988;myl9a;mylk5;mylkb;pdgfc;rock2b;sos2	14	728	372	10555	0.996829
ko04217	Necroptosis	cflara;LOC125271067;LOC125276480;LOC125277052;LOC125277059;LOC125278888;smpd1;sntb1;stat1b	9	728	278	10555	0.99754
ko04514	Cell adhesion molecules (CAMs)	cldn3d;cldnk;f11r.2;l1camb;LOC125242959;LOC125247138;LOC125247238;LOC125247723;LOC125247854;LOC125247857;LOC125247985;LOC125253832;LOC125256307;LOC125261174;LOC125261482;LOC125263156;LOC125263231;LOC125263458;LOC125272062;LOC125275901;LOC125277278;LOC125277279;LOC125279963;pecam1a;si:ch211-66e2.3;si:dkey-11f4.14	26	728	621	10555	0.998692
ko03008	Ribosome biogenesis in eukaryotes	spata5l1	1	728	96	10555	0.998985
ko03420	Nucleotide excision repair	LOC125250792	1	728	98	10555	0.999121
ko04672	Intestinal immune network for IgA production	ccr9a;ccr9b;cxcr4b;il15;lgals17;LOC125247985;LOC125251832	7	728	260	10555	0.999274
ko05322	Systemic lupus erythematosus	LOC125253788	1	728	101	10555	0.999292
ko03040	Spliceosome	LOC125268272;LOC125279678;LOC125279684;ppil1;sf3a1	5	728	217	10555	0.999407
ko04520	Adherens junction	LOC125247315;LOC125268328;LOC125275928	3	728	181	10555	0.99977
ko00190	Oxidative phosphorylation	atp6v1f;LOC125254921	2	728	164	10555	0.999901
ko04114	Oocyte meiosis	ccne1;rps6ka3b	2	728	172	10555	0.999942

## Sheet: Table S9
Table S9: GO enrichment analysis of m6A modified DEGs
GO_ID	GO_Term	GO_function	GO_class	Genes	S gene number	TS gene number	B gene number	TB gene number	pvalue
GO:0086014	atrial cardiac muscle cell action potential	biological_process	9	ank2b	1	19	1	29628	0.000641285
GO:0003283	atrial septum development	biological_process	6	ank2b	1	19	1	29628	0.000641285
GO:0086070	SA node cell to atrial cardiac muscle cell communication	biological_process	6	ank2b	1	19	1	29628	0.000641285
GO:0098907	regulation of SA node cell action potential	biological_process	7	ank2b	1	19	2	29628	0.00128218
GO:0070972	protein localization to endoplasmic reticulum	biological_process	8	ank2b	1	19	2	29628	0.00128218
GO:0003883	CTP synthase activity	molecular_function	6	ctps1b	1	19	2	29628	0.00128218
GO:0044210	de novo' CTP biosynthetic process	biological_process	13	ctps1b	1	19	2	29628	0.00128218
GO:0043068	positive regulation of programmed cell death	biological_process	8	bnip3	1	19	2	29628	0.00128218
GO:0086005	ventricular cardiac muscle cell action potential	biological_process	9	ank2b	1	19	2	29628	0.00128218
GO:0098910	regulation of atrial cardiac muscle cell action potential	biological_process	7	ank2b	1	19	3	29628	0.00192269
GO:1990168	protein K33-linked deubiquitination	biological_process	10	zranb1b	1	19	3	29628	0.00192269
GO:0009235	cobalamin metabolic process	biological_process	7	mmadhca	1	19	3	29628	0.00192269
GO:0010881	regulation of cardiac muscle contraction by regulation of the release of sequestered calcium ion	biological_process	9	ank2b	1	19	3	29628	0.00192269
GO:0035523	protein K29-linked deubiquitination	biological_process	10	zranb1b	1	19	3	29628	0.00192269
GO:0007569	cell aging	biological_process	5	mnta	1	19	3	29628	0.00192269
GO:0001573	ganglioside metabolic process	biological_process	10	LOC125252118	1	19	4	29628	0.0025628
GO:2001234	negative regulation of apoptotic signaling pathway	biological_process	9	mnta	1	19	4	29628	0.0025628
GO:0006686	sphingomyelin biosynthetic process	biological_process	9	sgms1b	1	19	4	29628	0.0025628
GO:0086091	regulation of heart rate by cardiac conduction	biological_process	10	ank2b	1	19	4	29628	0.0025628
GO:0033188	sphingomyelin synthase activity	molecular_function	7	sgms1b	1	19	5	29628	0.00320253
GO:0006221	pyrimidine nucleotide biosynthetic process	biological_process	10	ctps1b	1	19	5	29628	0.00320253
GO:0060307	regulation of ventricular cardiac muscle cell membrane repolarization	biological_process	11	ank2b	1	19	5	29628	0.00320253
GO:0047493	ceramide cholinephosphotransferase activity	molecular_function	7	sgms1b	1	19	5	29628	0.00320253
GO:0071947	protein deubiquitination involved in ubiquitin-dependent protein catabolic process	biological_process	10	zranb1b	1	19	6	29628	0.00384187
GO:0097178	ruffle assembly	biological_process	8	mtss1la	1	19	7	29628	0.00448082
GO:0097345	mitochondrial outer membrane permeabilization	biological_process	10	bnip3	1	19	7	29628	0.00448082
GO:0005740	mitochondrial envelope	cellular_component	6	bnip3	1	19	10	29628	0.00639535
GO:0006241	CTP biosynthetic process	biological_process	12	ctps1b	1	19	10	29628	0.00639535
GO:0001227	transcriptional repressor activity, RNA polymerase II transcription regulatory region sequence-specific DNA binding	molecular_function	6	mnta	1	19	11	29628	0.00703275
GO:0021551	central nervous system morphogenesis	biological_process	5	zranb1b	1	19	11	29628	0.00703275
GO:0043034	costamere	cellular_component	5	ank2b	1	19	12	29628	0.00766976
GO:0009313	oligosaccharide catabolic process	biological_process	7	LOC125252118	1	19	12	29628	0.00766976
GO:0007009	plasma membrane organization	biological_process	6	mtss1la	1	19	13	29628	0.00830638
GO:0004308	exo-alpha-sialidase activity	molecular_function	8	LOC125252118	1	19	13	29628	0.00830638
GO:0006541	glutamine metabolic process	biological_process	11	ctps1b	1	19	13	29628	0.00830638
GO:0070530	K63-linked polyubiquitin modification-dependent protein binding	molecular_function	7	zranb1b	1	19	13	29628	0.00830638
GO:0006689	ganglioside catabolic process	biological_process	11	LOC125252118	1	19	14	29628	0.00894262
GO:0070536	protein K63-linked deubiquitination	biological_process	10	zranb1b	1	19	17	29628	0.010849
GO:0005875	microtubule associated complex	cellular_component	4	LOC125258154	1	19	17	29628	0.010849
GO:0022604	regulation of cell morphogenesis	biological_process	7	zranb1b	1	19	17	29628	0.010849
GO:0046513	ceramide biosynthetic process	biological_process	10	sgms1b	1	19	17	29628	0.010849
GO:0030177	positive regulation of Wnt signaling pathway	biological_process	9	zranb1b	1	19	18	29628	0.0114837
GO:0008093	cytoskeletal adaptor activity	molecular_function	6	ank2b	1	19	21	29628	0.0133855
GO:0015631	tubulin binding	molecular_function	6	LOC125258154	1	19	22	29628	0.0140186
GO:0004190	aspartic-type endopeptidase activity	molecular_function	8	ank2b	1	19	25	29628	0.0159158
GO:0030507	spectrin binding	molecular_function	6	ank2b	1	19	26	29628	0.0165474
GO:0001503	ossification	biological_process	4	tmem119b	1	19	29	29628	0.0184399
GO:0044325	ion channel binding	molecular_function	5	ank2b	1	19	41	29628	0.0259756
GO:0004843	thiol-dependent ubiquitin-specific protease activity	molecular_function	10	zranb1b	1	19	44	29628	0.0278509
GO:0016323	basolateral plasma membrane	cellular_component	5	ank2b	1	19	45	29628	0.0284753
GO:0030173	integral component of Golgi membrane	cellular_component	7	sgms1b	1	19	48	29628	0.0303461
GO:0005635	nuclear envelope	cellular_component	6	bnip3	1	19	55	29628	0.0346979
GO:0010628	positive regulation of gene expression	biological_process	8	ank2b	1	19	59	29628	0.0371764
GO:0000226	microtubule cytoskeleton organization	biological_process	7	LOC125258154	1	19	61	29628	0.0384134
GO:0036459	thiol-dependent ubiquitinyl hydrolase activity	molecular_function	9	zranb1b	1	19	71	29628	0.0445757
GO:0051726	regulation of cell cycle	biological_process	6	mnta	1	19	72	29628	0.0451899
GO:0030176	integral component of endoplasmic reticulum membrane	cellular_component	7	sgms1b	1	19	73	29628	0.0458037
GO:0007010	cytoskeleton organization	biological_process	6	zranb1b	1	19	73	29628	0.0458037
GO:0031175	neuron projection development	biological_process	7	LOC125258154	1	19	76	29628	0.0476428
GO:0005741	mitochondrial outer membrane	cellular_component	6	bnip3	1	19	77	29628	0.0482551
GO:0019901	protein kinase binding	molecular_function	7	ank2b	1	19	85	29628	0.0531402
GO:0043065	positive regulation of apoptotic process	biological_process	9	bnip3	1	19	88	29628	0.0549659
GO:0005085	guanyl-nucleotide exchange factor activity	molecular_function	7	dock4b	1	19	106	29628	0.0658506
GO:0016477	cell migration	biological_process	6	zranb1b	1	19	111	29628	0.0688529
GO:0016874	ligase activity	molecular_function	4	ctps1b	1	19	112	29628	0.0694523
GO:0003674	molecular_function	molecular_function	2	mmadhca;sh3d19;tmem119b;ubald2	4	19	2500	29628	0.0705128
GO:0043231	intracellular membrane-bounded organelle	cellular_component	5	LOC125252118	1	19	119	29628	0.0736377
GO:0006508	proteolysis	biological_process	7	ank2b;zranb1b	2	19	703	29628	0.0736903
GO:0043005	neuron projection	cellular_component	5	LOC125258154	1	19	139	29628	0.085498
GO:0016055	Wnt signaling pathway	biological_process	7	zranb1b	1	19	150	29628	0.0919597
GO:0008234	cysteine-type peptidase activity	molecular_function	7	zranb1b	1	19	150	29628	0.0919597
GO:0005874	microtubule	cellular_component	7	LOC125258154	1	19	152	29628	0.0931299
GO:0000122	negative regulation of transcription by RNA polymerase II	biological_process	10	mnta	1	19	162	29628	0.0989595
GO:0007264	small GTPase mediated signal transduction	biological_process	6	dock4b	1	19	174	29628	0.105908
GO:0001525	angiogenesis	biological_process	5	wnk1a	1	19	179	29628	0.108788
GO:0003682	chromatin binding	molecular_function	4	mnta	1	19	191	29628	0.115665
GO:0007420	brain development	biological_process	6	zranb1b	1	19	192	29628	0.116236
GO:0000166	nucleotide binding	molecular_function	5	ctps1b;LOC125250134;zgc:110699	3	19	1910	29628	0.119994
GO:0008017	microtubule binding	molecular_function	7	LOC125258154	1	19	207	29628	0.124756
GO:0046983	protein dimerization activity	molecular_function	5	mnta	1	19	209	29628	0.125886
GO:0000977	RNA polymerase II regulatory region sequence-specific DNA binding	molecular_function	9	mnta	1	19	211	29628	0.127015
GO:0005524	ATP binding	molecular_function	5	ctps1b;LOC125250134;wnk1a	3	19	2098	29628	0.147503
GO:0005096	GTPase activator activity	molecular_function	6	dock4b	1	19	265	29628	0.156974
GO:0042981	regulation of apoptotic process	biological_process	8	LOC125250134	1	19	316	29628	0.184372
GO:0008150	biological_process	biological_process	2	LOC125252147;sh3d19;ubald2	3	19	2400	29628	0.195734
GO:0003924	GTPase activity	molecular_function	9	zgc:110699	1	19	348	29628	0.20113
GO:0003779	actin binding	molecular_function	6	mtss1la	1	19	354	29628	0.204235
GO:0005856	cytoskeleton	cellular_component	6	LOC125258154	1	19	409	29628	0.232175
GO:0005575	cellular_component	cellular_component	2	ctps1b;sh3d19;ubald2	3	19	2773	29628	0.260316
GO:0035556	intracellular signal transduction	biological_process	5	wnk1a	1	19	472	29628	0.263037
GO:0007165	signal transduction	biological_process	4	ank2b;zgc:110699	2	19	1563	29628	0.265025
GO:0008233	peptidase activity	molecular_function	5	zranb1b	1	19	487	29628	0.270209
GO:0005783	endoplasmic reticulum	cellular_component	6	bnip3	1	19	521	29628	0.286224
GO:0004674	protein serine/threonine kinase activity	molecular_function	8	wnk1a	1	19	526	29628	0.28855
GO:0005829	cytosol	cellular_component	6	wnk1a	1	19	710	29628	0.369346
GO:0005737	cytoplasm	cellular_component	5	LOC125252118;LOC125258154;zranb1b	3	19	3389	29628	0.372739
GO:0004672	protein kinase activity	molecular_function	7	wnk1a	1	19	759	29628	0.389349
GO:0006468	protein phosphorylation	biological_process	9	wnk1a	1	19	798	29628	0.404839
GO:0005525	GTP binding	molecular_function	8	zgc:110699	1	19	867	29628	0.431336
GO:0046872	metal ion binding	molecular_function	6	LOC125252147;znhit6;zranb1b	3	19	3766	29628	0.441498
GO:0005622	intracellular	cellular_component	4	LOC125252147	1	19	1162	29628	0.532528
GO:0005887	integral component of plasma membrane	cellular_component	6	sgms1b	1	19	1191	29628	0.541497
GO:0016020	membrane	cellular_component	3	ank2b;bnip3;LOC125252118;sgms1b;tmem119b;zgc:110699	6	19	9022	29628	0.543373
GO:0008270	zinc ion binding	molecular_function	8	LOC125252147	1	19	1309	29628	0.576337
GO:0016787	hydrolase activity	molecular_function	4	zranb1b	1	19	1339	29628	0.584787
GO:0005634	nucleus	cellular_component	6	mnta;zranb1b	2	19	3792	29628	0.719278
GO:0016021	integral component of membrane	cellular_component	5	ank2b;bnip3;sgms1b;tmem119b	4	19	8540	29628	0.841938

[truncated: 2 more sheets: Table S10, Table S11]
